# Supplementary material for: The Genome of the Obligate Intracellular Parasite Trachipleistophora hominis: New Insights into Microsporidian Genome Dynamics and Reductive Evolution
Source: PLoS Pathog. 2012 Oct 25;8(10):e1002979. doi: 10.1371/journal.ppat.1002979 (PMC3486916; doi:10.1371/journal.ppat.1002979)
Supplement: Table S1 — An overview of the most complete microsporidian genomes sequenced to date including the sequencing techniques as well as key features of the genomes based on the original papers and our own analyses. (XLS) [file ppat.1002979.s017.xls]

## Sheet: T1
Supplementary Table 1: An overview of the most complete microsporidian genomes sequenced to date including the sequencing techniques as well as key features of the genomes based on the original papers and our own analyses.
Organism	Estimated genome size	Available sequence	Number of contigs	Sequencing technology	Number of ORF	GC content	Known hosts	Reference
E. cuniculi	2.9 Mb	2.5 Mb	11 chromosomes	Sanger	1997	47	rabbit, mouse, human	Katinka MD, Duprat S, Cornillot E, Metenier G, Thomarat F et al. (2001) Nature 414: 450-453.
E. intestinalis	2.3 Mb	2.2 Mb	11 chromosomes	Solexa	1833	41	human	Corradi N, Pombert JF, Farinelli L, Didier ES, Keeling PJ. (2010) Nat. Commun. 1: Article 77.
E. bieneusi	6 Mb	3.86 Mb	1742	Sanger	3804*	25	human	Akiyoshi DE, Morrison HG, Lei S, Feng X, Zhang Q et al. (2009) PLoS Pathog. 5:e1000261
N. ceranae	7.7 - 9.8 Mb	7.86 Mb	5465	454 GS FLX	2614	26	honey bees	Cornman RS, Chen YP, Schatz MC, Street C, Zhao Y et al. (2009) PLoS Pathog. 5:e1000466
T. hominis	11.6Mb1	8.5 Mb	310	454FLX Titanium + SOLiD	3266	34	human, mosquitoes	this study
*The E. bieneusi ORF number may not be reliable as the genome data for this species (which cannot be cultured) appear to be compromised by an unknown amount of bacterial contamination - see Table S7 and Figure S9.
1This genome size estimate is based on the total length of assembled 454 reads (378,359,925bp) and the coverage estimate (32.5X).
