# Supplementary material for: The Genome of the Obligate Intracellular Parasite Trachipleistophora hominis: New Insights into Microsporidian Genome Dynamics and Reductive Evolution
Source: PLoS Pathog. 2012 Oct 25;8(10):e1002979. doi: 10.1371/journal.ppat.1002979 (PMC3486916; doi:10.1371/journal.ppat.1002979)
Supplement: Table S3 — Intron conservation in T. hominis and N. ceranae orthologues of experimentally confirmed E. cuniculi intron-containing genes. (XLS) [file ppat.1002979.s019.xls]

## Sheet: T3
Supplementary Table 3: Intron conservation in the T. hominis and N. ceranae orthologues of experimentally-confirmed E. cuniculi intron-containing proteins. A dashed line means no homologue could be detected, accession numbers on white indicate the presence of a homologue but not an intron, accession numbers on grey background indicate that this homologue also contains an intron.
Gene	T. hominis	N. ceranae	E. cuniculi*
L6	orf_162	C4V6L1	Q8SR91
L19	-	C4V7A7	Q8SRP5
L27A	orf_2277	C4V9S6	O62581
S8	orf_459	C4V8F5	Q8SWC9
S17	orf_629	C4VBM0	Q8SSF9
S26	orf_1595	C4V966	Q8SRN2
L39	orf_3301	-	Q8SQP8
adenylate kinase	orf_2554	C4VB94	Q8SVC2
Unknown3	orf_150	-	Q8SUP5
Unknown4	-	C4V8X9	Q8SU40
L11	orf_1535	C4VAT3	Q8SSG9
Ubiquitin activator	orf_2535	-	Q8STS6
pgs-a	orf_1829 + orf_1830	C4VB87	Q8SQW8
Vacuolar sorter	orf_1186	C4VA14	Q8SUV0
L5	orf_282	C4V9T8	Q8SRQ3
S24	-	C4VBK4	Q8SR06
S6	orf_2573	C4V8S6	Q8SRY0
L37	orf_1107	-	Q8SRH5
Sec61a	orf_2529	-	Q8SQQ4
S3A	orf_96	C4VBI8	Q8SS05
s10 UTR	orf_394	-	Q8SS17
s30	orf_523	-	Q8SR05
L37a	orf_1577	C4V7T9	Q8SRJ2
polyA-binder	orf_860	-	Q8STN7
*This list includes all annotated E. cuniculi intron-containing proteins, but not the 8 unannotated hypothetical proteins recently identified by Lee, Gill, Scott and Fast (2010), for which protein sequences and genomic coordinates were unavailable.
T. hominis-specific putative intron-containing ribosomal proteins: S23, S27, L24, L44 (see Table S2)
