# Supplementary material for: The Genome of the Obligate Intracellular Parasite Trachipleistophora hominis: New Insights into Microsporidian Genome Dynamics and Reductive Evolution
Source: PLoS Pathog. 2012 Oct 25;8(10):e1002979. doi: 10.1371/journal.ppat.1002979 (PMC3486916; doi:10.1371/journal.ppat.1002979)
Supplement: Table S6 — (A) Transposon-encoded open reading frames in the T. hominis genome. (B) A comparison of mobile genetic elements identified by our searches in the T. hominis and the N. ceranae genomes. (XLS) [file ppat.1002979.s022.xls]

## Sheet: T6_a
Supplementary Table 6: (a) Mobile genetic elements in the T. hominis genome. Repetitive elements were identified using RepeatMasker and RepeatModeler (see Supplementary Information). Open reading frames overlapping, or contained within, putative repetitive elements were searched against NCBI nr using BLASTP. Based on these searches, T. hominis elements were classified as shown in the table. Overl…
Supplementary Table 6a
ORF	Type of mobile genetic element
orf_3290	Helitron
orf_3291	Helitron
orf_88	Helitron
orf_217	Helitron
orf_284	Helitron
orf_1203	Helitron
orf_2135	Helitron
orf_2795	Helitron
orf_2855	Helitron
orf_2891	Helitron
orf_2902	Helitron
orf_3104	Helitron
orf_145	LTR Retrotransposon
orf_146	LTR Retrotransposon
orf_147	LTR Retrotransposon
orf_586	LTR Retrotransposon
orf_587	LTR Retrotransposon
orf_588	LTR Retrotransposon
orf_951	LTR Retrotransposon
orf_952	LTR Retrotransposon
orf_953	LTR Retrotransposon
orf_954	LTR Retrotransposon
orf_1043	LTR Retrotransposon
orf_1044	LTR Retrotransposon
orf_1045	LTR Retrotransposon
orf_1157	LTR Retrotransposon
orf_1194	LTR Retrotransposon
orf_1415	LTR Retrotransposon
orf_1505	LTR Retrotransposon
orf_1517	LTR Retrotransposon
orf_1807	LTR Retrotransposon
orf_2006	LTR Retrotransposon
orf_2247	LTR Retrotransposon
orf_2458	LTR Retrotransposon
orf_2459	LTR Retrotransposon
orf_2460	LTR Retrotransposon
orf_2461	LTR Retrotransposon
orf_2462	LTR Retrotransposon
orf_2854	LTR Retrotransposon
orf_2966	LTR Retrotransposon
orf_2967	LTR Retrotransposon
orf_3022	LTR Retrotransposon
orf_3023	LTR Retrotransposon
orf_3024	LTR Retrotransposon
orf_3025	LTR Retrotransposon
orf_3026	LTR Retrotransposon
orf_732	Non LTR Retrotransposon
orf_941	Non LTR Retrotransposon
orf_942	Non LTR Retrotransposon
orf_2236	Non LTR Retrotransposon
orf_2286	Non LTR Retrotransposon
orf_2829	Non LTR Retrotransposon
orf_2943	Non LTR Retrotransposon
orf_2945	Non LTR Retrotransposon
orf_2981	Non LTR Retrotransposon
orf_3075	Non LTR Retrotransposon
orf_3076	Non LTR Retrotransposon
orf_1416	PiggyBac
orf_1522	PiggyBac
orf_59	Retrotransposon
orf_1598	Retrotransposon
orf_2304	Retrotransposon
orf_2777	Retrotransposon
orf_1518	putative transposable element
orf_83	putative transposable element
orf_2837	putative transposable element
orf_426	putative transposable element
orf_353	putative transposable element
orf_1976	putative transposable element
orf_2675	putative transposable element
orf_1870	putative transposable element
orf_906	putative transposable element
orf_413	putative transposable element
orf_1205	putative transposable element
orf_1160	putative transposable element
orf_454	putative transposable element
orf_3192	putative transposable element
orf_1585	putative transposable element
orf_348	putative transposable element
orf_349	putative transposable element
orf_1583	putative transposable element
orf_1346	putative transposable element
orf_347	putative transposable element
orf_238	putative transposable element
orf_2644	putative transposable element
orf_2836	putative transposable element
orf_733	putative transposable element
orf_2838	putative transposable element
orf_2766	putative transposable element
orf_2608	putative transposable element
orf_1988	putative transposable element
orf_2982	putative transposable element
orf_1586	putative transposable element
orf_1159	putative transposable element
orf_485	putative transposable element
orf_960	putative transposable element
orf_2969	putative transposable element
orf_1429	putative transposable element
orf_1060	putative transposable element
orf_2288	putative transposable element
orf_2285	putative transposable element
orf_2547	putative transposable element
orf_2856	putative transposable element
orf_656	putative transposable element
orf_2742	putative transposable element
orf_1923	putative transposable element
orf_680	putative transposable element
orf_445	putative transposable element
orf_444	putative transposable element
orf_2305	putative transposable element
Supplementary Table 6b
Mobile genetic element	T. hominis	N. ceranae
LTR retrotransposon	X	X
Non-LTR retrotransposon	X	X
Helitron	X	X
PiggyBac	X	X
Tc1/Mariner	X*	X
hAT	X*	X*
Merlin		X
