# Supplementary material for: The Genome of the Obligate Intracellular Parasite Trachipleistophora hominis: New Insights into Microsporidian Genome Dynamics and Reductive Evolution
Source: PLoS Pathog. 2012 Oct 25;8(10):e1002979. doi: 10.1371/journal.ppat.1002979 (PMC3486916; doi:10.1371/journal.ppat.1002979)
Supplement: Table S7 — Analysis of the 74 ORFs containing the 69 Pfam domains inferred as having been gained by E. bieneusi based on Dollo parsimony analysis (Figure S8). Many of the 74 ORF appear to be most similar to bacterial sequences and may be contaminants (see main text for discussion). (XLS) [file ppat.1002979.s023.xls]

## Sheet: T7
Supplementary Table 7: Analysis of the Pfam domains gained by E. bieneusi based on the gain/loss analysis performed in this study. The respective E. bieneusi sequences were searched against the nr database using BlastP, and the given values (identity, alignment length, e-value, best hit taxa, best hit phylum, best hit entry) displayed represent the first non-self hit. Several of the domains are t…
Pfam domain and description	E.bieneusi protein RefSeq accessions	BlastP -%identity	BlastP -alignmen_length	BlastP e-value	BlastP best hit taxa (Not E.bieneusi)	BlastP best hit phylum	BlastP best hit entry
PF00015 Chemotaxis methyl-accepting receptor, signalling	XP_002651440.1	99.11	112	4e-56	Pseudomonas fluorescens SBW25	Proteobacteria	gi|229589970|ref|YP_002872089.1| putative methyl-accepting chemotaxis protein
PF00126 HTH transcriptional regulator, LysR, PF03466 LysR, substrate-binding	XP_002651801.1	98.39	249	1e-142	Pseudomonas putida W619	Proteobacteria	gi|170720882|ref|YP_001748570.1| LysR family transcriptional regulator
PF00158 RNA polymerase sigma factor 54, interaction	XP_002652395.1	50.76	197	2e-51	Asticcacaulis excentricus CB 48	Proteobacteria	gi|241968621|ref|ZP_04795908.1| two component, sigma54 specific, transcriptional regulator, Fis family
PF00165 HTH transcriptional regulator, AraC	XP_002650516.1	99.69	320	2e-166	Pseudomonas fluorescens SBW25	Proteobacteria	gi|229589979|ref|YP_002872098.1| putative AraC family regulatory protein
PF00165 HTH transcriptional regulator, AraC	XP_002650517.1	100	156	6e-81	Pseudomonas fluorescens SBW25	Proteobacteria	gi|229589978|ref|YP_002872097.1| putative AraC family regulatory protein
PF00196 Transcription regulator LuxR, C-terminal	XP_002650758.1	90.27	113	7e-54	Pseudomonas fluorescens SBW25	Proteobacteria	gi|229589739|ref|YP_002871858.1| putative two-component system response regulator
PF00196 Transcription regulator LuxR, C-terminal	XP_002651497.1	86.34	205	2e-89	Pseudomonas fluorescens SBW25	Proteobacteria	gi|229589736|ref|YP_002871855.1| putative two-component system response regulator
PF00216 Histone-like bacterial DNA-binding protein	XP_002651596.1	100	93	1e-33	Pseudomonas fluorescens SBW25	Proteobacteria	gi|229588591|ref|YP_002870710.1| putative DNA-binding protein
PF00374 Nickel-dependent hydrogenase, large subunit	XP_002650594.1	77.12	153	7e-57	Eggerthella lenta DSM 2243	Actinobacteria	gi|257791029|ref|YP_003181635.1| nickel-dependent hydrogenase large subunit
PF00374 Nickel-dependent hydrogenase, large subunit	XP_002650595.1	53.9	269	9e-75	Cryptobacterium curtum DSM 15641	Actinobacteria	gi|256827279|ref|YP_003151238.1| Ni,Fe-hydrogenase I large subunit
PF00460 Flagellar basal body rod protein, N-terminal	XP_002652270.1	99.22	129	4e-67	Pseudomonas fluorescens SBW25	Proteobacteria	gi|229592130|ref|YP_002874249.1| flagellar hook protein FlgE
PF00486 Signal transduction response regulator, C-terminal	XP_002651491.1	58.18	55	1e-10	Chromobacterium violaceum ATCC 12472	Proteobacteria	gi|34498095|ref|NP_902310.1| invasion protein regulator
PF00486 Signal transduction response regulator, C-terminal	XP_002652225.1	87	100	2e-44	Pseudomonas fluorescens SBW25	Proteobacteria	gi|229591097|ref|YP_002873216.1| hypothetical protein PFLU3655
PF00528 Binding-protein-dependent transport systems inner membrane component	XP_002650642.1	80.26	152	3e-59	Methylovorus sp. SIP3-4	Proteobacteria	gi|254000341|ref|YP_003052404.1| binding-protein-dependent transport systems inner membrane component
PF00563 Diguanylate phosphodiesterase, EAL domain	XP_002652236.1	68	142	2e-50	Acidithiobacillus ferrivorans SS3	Proteobacteria	>gi|344199254|ref|YP_004783580.1| diguanylate cyclase/phosphodiesterase
PF00589 Integrase, catalytic core, phage	XP_002652591.1	100	103	1e-53	Dorea longicatena DSM 13814	Firmicutes	gi|153852801|ref|ZP_01994238.1| hypothetical protein DORLON_00220
PF01047 HTH transcriptional regulator, MarR	XP_002650906.1	90.77	130	2e-51	Pseudomonas fluorescens SBW25	Proteobacteria	gi|229587713|ref|YP_002869832.1| putative MarR family regulatory protein
PF01339 Signal transduction response regulator, chemotaxis, protein-glutamate methylesterase	XP_002650769.1	64.18	67	1e-17	Polaromonas naphthalenivorans CJ2	Proteobacteria	gi|121606463|ref|YP_983792.1| CheB methylesterase
PF01346 Peptidyl-prolyl cis-trans isomerase, FKBP-type, N-terminal	XP_002650728.1	95.59	68	5e-29	Pseudomonas fluorescens SBW25	Proteobacteria	gi|229593295|ref|YP_002875414.1| putative isomerase
PF01420 Restriction endonuclease, type I, S subunit, EcoBI	XP_002651162.1	28.57	175	5e-13	Actinobacillus succinogenes 130Z	Proteobacteria	gi|152979300|ref|YP_001344929.1| restriction modification system DNA specificity subunit
PF01613 Flavin reductase-like, FMN-binding	XP_002652365.1	37.29	177	2e-29	Clostridium sp. M62/1	Firmicutes	gi|291087497|ref|ZP_06346614.2| conserved hypothetical protein
PF01618 MotA/TolQ/ExbB proton channel	XP_002650735.1	100	77	1e-25	Acidithiobacillus ferrooxidans ATCC 53993	Proteobacteria	gi|198282213|ref|YP_002218534.1| protein TolQ
PF01638 Helix-turn-helix, HxlR type	XP_002651447.1	91.53	118	8e-59	Pseudomonas fluorescens SBW25	Proteobacteria	gi|229590509|ref|YP_002872628.1| hypothetical protein PFLU3048
PF01899 Predicted cation antiporter	XP_002651006.1	86.67	120	2e-47	Pseudomonas fluorescens SBW25	Proteobacteria	gi|229591300|ref|YP_002873419.1| putative monovalent cation/H+ antiporter subunit E
PF01925 Protein of unknown function DUF81	XP_002650676.1	98.48	197	7e-99	Acinetobacter junii SH205	Proteobacteria	gi|262373559|ref|ZP_06066837.1| predicted protein
PF01925 Protein of unknown function DUF81	XP_002651419.1	81.85	248	4e-85	Pseudomonas fluorescens SBW25	Proteobacteria	gi|229592715|ref|YP_002874834.1| hypothetical protein PFLU5335
PF02239 NULL XP_002652460.1	XP_002652460.1	78.12	64	9e-22	Bordetella petrii DSM 12804	Proteobacteria	gi|163858376|ref|YP_001632674.1| heme d1 biosynthesis protein
PF02311 HTH transcriptional regulator, AraC, arabinose-binding/dimerisation	XP_002651699.1	68.52	108	2e-38	Erwinia billingiae Eb661	Proteobacteria	gi|300719067|ref|YP_003743870.1| Transcriptional regulator araC family
PF02472 Biopolymer transport protein ExbD/TolR	XP_002650734.1	100	127	2e-65	Acidithiobacillus ferrooxidans ATCC 53993	Proteobacteria	gi|198282214|ref|YP_002218535.1| protein TolR
PF02588 Protein of unknown function DUF161	XP_002652446.1	52.89	121	8e-34	Ruminococcus torques ATCC 27756	Firmicutes	gi|153816271|ref|ZP_01968939.1| hypothetical protein RUMTOR_02520
PF02810 SEC-C motif	XP_002650815.1	56.34	481	2e-164	Pseudomonas syringae pv. syringae B728a	Proteobacteria	gi|66044766|ref|YP_234607.1| SecC motif-containing protein
PF02896 PEP-utilising enzyme, PF00391 PEP-utilising enzyme, mobile domain	XP_002652449.1	85.47	289	2e-143	Eubacterium hallii DSM 3353	Firmicutes	gi|225026265|ref|ZP_03715457.1| hypothetical protein EUBHAL_00506
PF03319 Ethanolamine utilization protein EutN/carboxysome structural protein Ccml	XP_002652476.1	61.63	86	8e-21	Clostridium asparagiforme DSM 15981	Firmicutes	gi|225386797|ref|ZP_03756561.1| hypothetical protein CLOSTASPAR_00545
PF03334 Na+/H+ antiporter subunit	XP_002651004.1	97.3	111	7e-37	Pseudomonas fluorescens SBW25	Proteobacteria	gi|229591302|ref|YP_002873421.1| putative monovalent cation/H+ antiporter subunit G
PF03466 LysR, substrate-binding	XP_002652130.1	100	141	4e-65	Pseudomonas fluorescens SBW25	Proteobacteria	gi|229587783|ref|YP_002869902.1| putative LysR family regulatory protein
PF03544 TonB, C-terminal	XP_002650791.1	100	259	8e-100	Acidithiobacillus ferrooxidans ATCC 23270	Proteobacteria	gi|218666694|ref|YP_002426700.1| TonB family protein
PF03544 TonB, C-terminal	XP_002650733.1	93.75	112	2e-39	Acidithiobacillus ferrooxidans ATCC 53993	Proteobacteria	gi|198282215|ref|YP_002218536.1| protein TolA
PF03693 Uncharacterised protein family UPF0156/MetJ /Arc repressor	XP_002650862.1	94.79	96	3e-45	Pseudomonas fluorescens Pf0-1	Proteobacteria	gi|77459283|ref|YP_348790.1| transcription regulator
PF03756 A-factor biosynthesis repeat	XP_002651717.1	36.82	201	5e-25	Streptomyces sp. SPB78	Actinobacteria	gi|256678842|ref|ZP_05489153.1| gamma-butyrolactone biosynthesis protein
PF03958 NolW-like	XP_002651244.1	71.6	81	2e-25	Pseudomonas fluorescens SBW25	Proteobacteria	gi|229592009|ref|YP_002874128.1| secretory protein
PF04066 Multiple resistance and pH regulation protein F	XP_002651005.1	98.63	73	3e-32	Pseudomonas fluorescens SBW25	Proteobacteria	gi|229591301|ref|YP_002873420.1| putative monovalent cation/H+ antiporter subunit F
PF04143 Domain of unknown function DUF395, YeeE/YedE	XP_002650737.1	82.52	143	5e-27	Pseudomonas fluorescens SBW25	Proteobacteria	gi|229591656|ref|YP_002873775.1| hypothetical protein PFLU4229
PF04170 Copper resistance lipoprotein NlpE	XP_002651377.1	100	120	4e-65	Acidithiobacillus ferrooxidans ATCC 53993	Proteobacteria	gi|198284891|ref|YP_002221212.1| lipoprotein
PF04245 Nucleoid-associated protein NdpA	XP_002651597.1	100	55	2e-25	Pseudomonas fluorescens SBW25	Proteobacteria	gi|229588590|ref|YP_002870709.1| nucleoid-associated protein NdpA
PF04316 Anti-sigma-28 factor, FlgM	XP_002651689.1	93.46	107	1e-29	Pseudomonas fluorescens SBW25	Proteobacteria	gi|229592137|ref|YP_002874256.1| negative regulator of flagellin synthesis
PF04432 Coenzyme F420 hydrogenase/dehydrogenase beta subunit, C-terminal	XP_002651076.1	56	250	2e-66	Clostridium sp. SS2/1	Firmicutes	gi|167768634|ref|ZP_02440687.1| hypothetical protein CLOSS21_03193
PF04542 RNA polymerase sigma-70 region 2	XP_002650688.1	80	90	2e-34	Pseudomonas fluorescens Pf-5	Proteobacteria	gi|70729731|ref|YP_259470.1| ECF subfamily RNA polymerase sigma factor
PF04972 Transport-associated	XP_002651165.1	93.65	189	3e-80	Pseudomonas fluorescens SBW25	Proteobacteria	gi|229592631|ref|YP_002874750.1| osmotically inducible protein Y
PF05016 Plasmid stabilisation system	XP_002650863.1	90.68	118	6e-44	Pseudomonas fluorescens Pf0-1	Proteobacteria	gi|77459284|ref|YP_348791.1| plasmid stabilization system protein
PF05525 Branched-chain amino acid transport system II carrier protein	XP_002652580.1	74	31	0.0002	Candidatus Regiella insecticola LSR1	Proteobacteria	gi|304413746|ref|ZP_07395190.1| branched chain amino acid LIVCS transporter
PF05638 Virulence factor, secretion apparatus	XP_002651124.1	68.75	80	4e-16	Pseudomonas fluorescens SBW25	Proteobacteria	gi|229591489|ref|YP_002873608.1| hypothetical protein PFLU4057
PF05738 Collagen-binding surface protein Cna-like, B-type domain	XP_002652501.1	49.54	109	2e-23	Catenibacterium mitsuokai DSM 15897	Firmicutes	gi|224543147|ref|ZP_03683686.1| hypothetical protein CATMIT_02347
PF05957 Protein of unknown function DUF883, ElaB	XP_002652088.1	100	91	1e-44	Pseudomonas fluorescens SBW25	Proteobacteria	gi|229589264|ref|YP_002871383.1| hypothetical protein PFLU1746
PF06039 Malate:quinone-oxidoreductase	XP_002652357.1	67.42	89	1e-23	Stenotrophomonas maltophilia K279a	Proteobacteria	gi|190573259|ref|YP_001971104.1| malate:quinone oxidoreductase
PF06188 Type III secretion system HrpE	XP_002650651.1	52.63	190	3e-43	Pseudomonas fluorescens SBW25	Proteobacteria	gi|229588270|ref|YP_002870389.1| putative type III secretion protein
PF06551 Protein of unknown function DUF1120	XP_002650992.1	40.13	157	2e-19	Pseudomonas fluorescens SBW25	Proteobacteria	gi|229588557|ref|YP_002870676.1| hypothetical protein PFLU1016
PF06551 Protein of unknown function DUF1120	XP_002650993.1	56.45	186	3e-46	Pseudomonas fluorescens SBW25	Proteobacteria	gi|229588556|ref|YP_002870675.1| hypothetical protein PFLU1015
PF06551 Protein of unknown function DUF1120	XP_002650994.1	54.46	101	1e-21	Pseudomonas fluorescens SBW25	Proteobacteria	gi|229588554|ref|YP_002870673.1| hypothetical protein PFLU1013
PF07366 Protein of unknown function DUF1486	XP_002652421.1	71.09	128	7e-49	Silicibacter sp. TrichCH4B	Proteobacteria	gi|259417982|ref|ZP_05741901.1| conserved hypothetical protein
PF07729 GntR, C-terminal, PF00392 HTH transcriptional regulator, GntR	XP_002651144.1	97.08	171	4e-77	Pseudomonas fluorescens SBW25	Proteobacteria	gi|229591531|ref|YP_002873650.1| putative GntR family transcriptional regulator
PF07759 Protein of unknown function DUF1615	XP_002651395.1	89.76	127	2e-62	Pseudomonas fluorescens SBW25	Proteobacteria	gi|229589645|ref|YP_002871764.1| putative lipoprotein
PF08282 HAD superfamily hydrolase-like, type 3	XP_002652581.1	100	123	2e-64	Shigella flexneri 5 str. 8401	Proteobacteria	gi|110807613|ref|YP_691133.1| sugar phosphatase
PF08485 Polysaccharide biosynthesis C-terminal, PF02719 Polysaccharide biosynthesis protein CapD-like	XP_002650527.1	88.45	251	4e-131	Pseudomonas entomophila L48	Proteobacteria	gi|104780680|ref|YP_607178.1| polysaccharide biosynthesis protein; O-antigen biosynthesis protein
PF08903 Uncharacterised protein family UPF0371	XP_002652583.1	91.67	120	4e-53	Subdoligranulum variabile DSM 15176	Firmicutes	gi|261366605|ref|ZP_05979488.1| ATP-dependent Zn protease
PF08980 Protein of unknown function DUF1883	XP_002652339.1	100	85	9e-45	Pseudomonas fluorescens SBW25	Proteobacteria	gi|229590439|ref|YP_002872558.1| hypothetical protein PFLU2978
PF09299 Transposase-like, Mu, C-terminal	XP_002650795.1	26	105	0.002	Pseudomonas sp. TJI-51	Proteobacteria	gi|325275597|ref|ZP_08141499.1| putative transposase
PF10684 Biofilm-dependent modulation protein Bdm, putative	XP_002650765.1	100	71	8e-35	Escherichia coli MS 69-1	Proteobacteria	gi|301023402|ref|ZP_07187187.1| bdm family protein
PF10711 Protein of unknown function DUF2513	XP_002651060.1	38.93	131	5e-21	Acetobacter pasteurianus IFO 3283-01	Proteobacteria	gi|258512919|ref|YP_003189176.1| hypothetical protein APA01_40090
PF10976 Protein of unknown function DUF2790	XP_002652410.1	85.45	110	4e-50	Pseudomonas fluorescens SBW25	Proteobacteria	gi|229588251|ref|YP_002870370.1| hypothetical protein PFLU0703
PF11462 Protein of unknown function DUF3203	XP_002651456.1	96.2	79	3e-38	Pseudomonas fluorescens SBW25	Proteobacteria	gi|229590220|ref|YP_002872339.1| hypothetical protein PFLU2757
PF11651 NULL	XP_002652391.1	52.48	101	8e-24	Ralstonia pickettii 12J	Proteobacteria	gi|187929379|ref|YP_001899866.1| hypothetical protein Rpic_2300
PF12161 N6 adenine-specific DNA methyltransferase, N12 class, N-terminal	XP_002651163.1	38	122	5e-18	Parvularcula bermudensis HTCC2503	Proteobacteria	gi|304320736|ref|YP_003854379.1| type I restriction-modification system, M subunit
PF12418 Acyl-CoA dehydrogenase, N-terminal, bacteria	XP_002651962.1	100	63	2e-32	Pseudomonas fluorescens SBW25	Proteobacteria	gi|229592985|ref|YP_002875104.1| putative dehydrogenase
PF12532 Protein of unknown function DUF3732	XP_002651003.1	57.14	119	3e-32	Dickeya zeae Ech1591	Proteobacteria	gi|251788115|ref|YP_003002836.1| hypothetical protein Dd1591_0472
