# Supplementary material for: The Genome of the Obligate Intracellular Parasite Trachipleistophora hominis: New Insights into Microsporidian Genome Dynamics and Reductive Evolution
Source: PLoS Pathog. 2012 Oct 25;8(10):e1002979. doi: 10.1371/journal.ppat.1002979 (PMC3486916; doi:10.1371/journal.ppat.1002979)
Supplement: Table S8 — Analysis of the 320 protein families inferred using Dollo parsimony to have been gained in the common ancestor of the Microsporidia (Figure 4). (XLS) [file ppat.1002979.s024.xls]

## Sheet: T8
Supplementary Table 8: Analysis of the 320 protein families inferred by Dollo parsimony to be gained at the ancestor of the Microsporidia (Figure 4 main text). Min_tm and max_tm give the smallest and largest number of transmembrane domains found in proteins of the respective family. Signal peptide predictions (SignalP) are based on T. hominis only. Protein families with no significant similarity …
T.hominis ORF(s)	Best KOG hits based on BLASTP (cut-off e-value ≤ 0.01)	KOG category	KOG super-category	T.hominis ORF(s) present in the spore proteomics data	No. of Thom genes in protein cluster	No. of Nce genes in protein cluster	No. of Ebi genes in protein cluster	No. of Ecu genes in protein cluster	No. of Ein genes in protein cluster	Hhsearch for proteins not in KOG (e-value cutoff ≤ 0.01 and a probability > 90%)	Putative T.hominis transporters	min_tm	max_tm	signalp	Microsporidia-specific novel protein family
orf_2670	KOG2687 Spindle_pole_body_protein,_contains_UNC-84_domain	[D]	Cellular processes and signaling		1	1	10	1	1			0	1	28-28
orf_1271	KOG4660 Protein_Mei2,_essential_for_commitment_to_meiosis,_and_related_proteins	[D]	Cellular processes and signaling		1	1	0	0	0			0	0	no_sigp
orf_3291	KOG0987 DNA_helicase_PIF1/RRM3	[D]	Cellular processes and signaling		1	2	0	0	0			0	0	no_sigp
orf_1027	KOG1849 Regulator_of_spindle_pole_body_duplication	[D]	Cellular processes and signaling		1	1	0	1	1			0	0	no_sigp
orf_1708	KOG2260 Cell_division_cycle_37_protein,_CDC37	[D]	Cellular processes and signaling	orf_1708	1	1	0	1	1			0	0	no_sigp
orf_2633	KOG2011 Sister_chromatid_cohesion_complex_Cohesin,_subunit_STAG/IRR1/SCC3	[D]	Cellular processes and signaling		1	1	1	1	1			0	0	no_sigp
orf_104	KOG0653 Cyclin_B_and_related_kinase-activating_proteins	[D]	Cellular processes and signaling		1	1	1	1	1			0	0	no_sigp
orf_1071	KOG1126 DNA-binding_cell_division_cycle_control_protein	[D]	Cellular processes and signaling		1	1	1	1	1			0	0	no_sigp
orf_390	KOG4660 Protein_Mei2,_essential_for_commitment_to_meiosis,_and_related_proteins, KOG0118 FOG:_RRM_domain	[D][R]	Cellular processes and signaling		1	1	1	1	1			0	0	no_sigp
orf_1618, orf_1684, orf_2792, orf_524	KOG4629 Predicted_mechanosensitive_ion_channel	[M]	Cellular processes and signaling	orf_1684	4	4	4	3	3		yes	0	6	20-26
orf_1922	KOG4629 Predicted_mechanosensitive_ion_channel	[M]	Cellular processes and signaling		1	1	1	1	1		yes	6	6	23-25
orf_1619, orf_527	KOG4629 Predicted_mechanosensitive_ion_channel	[M]	Cellular processes and signaling	orf_527	2	1	1	1	1		yes	4	6	no_sigp
orf_2925	KOG1550 Extracellular_protein_SEL-1_and_related_proteins	[MOT]	Cellular processes and signaling	orf_2925	1	1	1	1	1			1	1	20-26
orf_1691	KOG3457 Sec61_protein_translocation_complex,_beta_subunit	[O]	Cellular processes and signaling		1	0	0	0	1			2	2	no_sigp
orf_1627	KOG0940 Ubiquitin_protein_ligase_RSP5/NEDD4	[O]	Cellular processes and signaling		1	1	0	0	0			0	0	no_sigp
orf_2178	KOG1813 Predicted_E3_ubiquitin_ligase	[O]	Cellular processes and signaling		1	0	0	1	1			0	0	no_sigp
orf_1509	KOG2817 Predicted_E3_ubiquitin_ligase	[O]	Cellular processes and signaling		1	1	0	1	1			0	0	no_sigp
orf_3156	KOG0778 Protease,_Ulp1_family	[O]	Cellular processes and signaling		1	0	1	1	1			0	0	no_sigp
orf_2640	KOG2042 Ubiquitin_fusion_degradation_protein-2	[O]	Cellular processes and signaling		1	1	0	1	1			0	0	no_sigp
orf_924	KOG1645 RING-finger-containing_E3_ubiquitin_ligase	[O]	Cellular processes and signaling		1	1	0	1	1			0	0	17-17
orf_625	KOG0191 Thioredoxin/protein_disulfide_isomerase	[O]	Cellular processes and signaling		1	1	1	1	1			0	1	17-19
orf_45	KOG0714 Molecular_chaperone_(DnaJ_superfamily)	[O]	Cellular processes and signaling	orf_45	1	1	1	1	1			0	0	18-25
orf_3256	KOG1439 RAB_proteins_geranylgeranyltransferase_component_A_(RAB_escort_protein)	[O]	Cellular processes and signaling		1	1	1	1	1			0	0	no_sigp
orf_1882	KOG2014 SMT3/SUMO-activating_complex,_AOS1/RAD31_component	[O]	Cellular processes and signaling		1	1	1	1	1			0	0	no_sigp
orf_1912	KOG2177 Predicted_E3_ubiquitin_ligase	[O]	Cellular processes and signaling		1	1	1	1	1			0	1	no_sigp
orf_22	KOG0721 Molecular_chaperone_(DnaJ_superfamily), KOG1721 FOG:_Zn-finger	[O][R]	Cellular processes and signaling		1	1	0	1	1			0	0	29-29
orf_646	KOG0010 Ubiquitin-like_protein	[OR]	Cellular processes and signaling	orf_646	1	0	1	0	0			0	0	no_sigp
orf_1443	KOG4341 F-box_protein_containing_LRR, LSE0039 A_Disease_resistance_protein_(TIR-NBS-LRR_class)	[R][VT]	Cellular processes and signaling		1	1	0	0	0			0	0	no_sigp
orf_3228	KOG0116 RasGAP_SH3_binding_protein_rasputin,_contains_NTF2_and_RRM_domains	[T]	Cellular processes and signaling	orf_3228	1	1	0	1	1			0	0	no_sigp
orf_2203	KOG1309 Suppressor_of_G2_allele_of_skp1	[T]	Cellular processes and signaling		1	1	1	1	1			0	0	no_sigp
orf_1651	KOG0791 Protein_tyrosine_phosphatase,_contains_fn3_domain	[T]	Cellular processes and signaling		1	1	2	1	1			0	0	no_sigp
orf_562	KOG0906 Phosphatidylinositol_3-kinase_VPS34,_involved_in_signal_transduction	[TU]	Cellular processes and signaling		1	0	0	1	1			0	1	no_sigp
orf_3078	KOG4203 Armadillo/beta-Catenin/plakoglobin	[TZ]	Cellular processes and signaling		1	0	4	0	1			0	0	no_sigp
orf_179	KOG0812 SNARE_protein_SED5/Syntaxin_5	[U]	Cellular processes and signaling		1	1	0	0	0			1	1	no_sigp
orf_1345	KOG3834 Golgi_reassembly_stacking_protein_GRASP65,_contains_PDZ_domain	[U]	Cellular processes and signaling		1	1	0	1	1			0	0	no_sigp
orf_1877	KOG1061 Vesicle_coat_complex_AP-1/AP-2/AP-4,_beta_subunit	[U]	Cellular processes and signaling		1	1	1	1	1			0	0	no_sigp
orf_1186	KOG2319 Vacuolar_assembly/sorting_protein_VPS9	[U]	Cellular processes and signaling		1	1	1	1	1			0	1	no_sigp
orf_2448	KOG0809 SNARE_protein_TLG2/Syntaxin_16	[U]	Cellular processes and signaling		1	1	1	1	1			1	1	no_sigp
orf_504	KOG3894 SNARE_protein_Syntaxin_18/UFE1	[U]	Cellular processes and signaling		1	1	1	1	1			1	1	no_sigp
orf_881	KOG1691 emp24/gp25L/p24_family_of_membrane_trafficking_proteins	[U]	Cellular processes and signaling	orf_881	1	1	1	1	1			1	2	17-22
orf_2650	KOG3839 Lectin_VIP36,_involved_in_the_transport_of_glycoproteins_carrying_high_mannose-type_glycans	[U]	Cellular processes and signaling	orf_2650	1	1	3	1	1			0	2	22-29
orf_802	KOG2218 ER_to_golgi_transport_protein/RAD50-interacting_protein_1	[UD]	Cellular processes and signaling		1	1	1	1	1			0	0	no_sigp
orf_1507	KOG0845 Nuclear_pore_complex,_Nup98_component_(sc_Nup145/Nup100/Nup116)	[YU]	Cellular processes and signaling		1	0	1	1	1			0	0	no_sigp
orf_3194	KOG0845 Nuclear_pore_complex,_Nup98_component_(sc_Nup145/Nup100/Nup116)	[YU]	Cellular processes and signaling		1	1	0	1	1			0	0	no_sigp
orf_2393	KOG2000 Gamma-tubulin_complex,_DGRIP91/SPC98_component	[Z]	Cellular processes and signaling		1	0	1	1	1			0	0	no_sigp
orf_3247	KOG4476 Gluconate_transport-inducing_protein	[TG]	Cellular processes and signaling / Metabolism		1	1	0	1	1			0	0	no_sigp
orf_2161, orf_834	KOG4476 Gluconate_transport-inducing_protein	[TG]	Cellular processes and signaling / Metabolism		2	1	0	1	1			0	0	no_sigp
orf_2863	KOG0701 dsRNA-specific_nuclease_Dicer_and_related_ribonucleases	[A]	Information storage and processing		1	1	0	0	0			0	0	no_sigp
orf_3154	KOG2051 Nonsense-mediated_mRNA_decay_2_protein	[A]	Information storage and processing		1	1	0	1	1			0	0	no_sigp
orf_2989	KOG1895 mRNA_cleavage_and_polyadenylation_factor_II_complex,_subunit_PTA1	[A]	Information storage and processing		1	1	1	1	1			0	0	no_sigp
orf_1495, orf_995	KOG0306 WD40-repeat-containing_subunit_of_the_18S_rRNA_processing_complex	[A]	Information storage and processing		2	0	1	1	1			0	0	no_sigp
orf_139	KOG1856 Transcription_elongation_factor_SPT6	[A]	Information storage and processing		1	1	1	1	1			0	0	no_sigp
orf_2858	KOG3322 Ribonucleases_P/MRP_protein_subunit	[A]	Information storage and processing		1	1	1	1	1			0	0	no_sigp
orf_860	KOG0123 Polyadenylate-binding_protein_(RRM_superfamily)	[AJ]	Information storage and processing	orf_860	1	0	0	1	1			0	0	no_sigp
orf_2759	KOG1488 Translational_repressor_Pumilio/PUF3_and_related_RNA-binding_proteins_(Puf_superfamily)	[J]	Information storage and processing		1	1	8	1	1			0	0	no_sigp
orf_2197	KOG2315 Predicted_translation_initiation_factor_related_to_eIF-3a	[J]	Information storage and processing		1	0	1	1	1			0	0	no_sigp
orf_607	KOG4639 RNase_P/RNase_MRP_subunit_POP5	[J]	Information storage and processing		1	1	0	1	1			0	1	no_sigp
orf_3145	KOG0401 Translation_initiation_factor_4F,_ribosome/mRNA-bridging_subunit_(eIF-4G)	[J]	Information storage and processing		1	1	1	1	1			0	0	no_sigp
orf_1746	KOG1461 Translation_initiation_factor_2B,_epsilon_subunit_(eIF-2Bepsilon/GCD6)	[J]	Information storage and processing		1	1	1	1	1			0	0	no_sigp
orf_1327	KOG0467 Translation_elongation_factor_2/ribosome_biogenesis_protein_RIA1_and_related_proteins	[J]	Information storage and processing		1	1	1	1	1			0	0	19-19
orf_1445	KOG1474 Transcription_initiation_factor_TFIID,_subunit_BDF1_and_related_bromodomain_proteins	[K]	Information storage and processing		1	1	9	1	1			0	0	no_sigp
orf_163	KOG2473 RNA_polymerase_III_transcription_factor_(TF)IIIC_subunit	[K]	Information storage and processing		1	0	1	1	1			0	0	no_sigp
orf_723	KOG0837 Transcriptional_activator_of_the_JUN_family	[K]	Information storage and processing		1	1	0	1	1			0	0	no_sigp
orf_2334	KOG0263 Transcription_initiation_factor_TFIID,_subunit_TAF5_(also_component_of_histone_acetyltransferase_SAGA)	[K]	Information storage and processing		1	1	1	1	1			0	0	no_sigp
orf_1231	KOG0384 Chromodomain-helicase_DNA-binding_protein	[K]	Information storage and processing		1	1	1	1	1			0	0	no_sigp
orf_1369	KOG2294 Transcription_factor_of_the_Forkhead/HNF3_family	[K]	Information storage and processing		1	2	2	2	2			0	0	no_sigp
orf_68	KOG1131 RNA_polymerase_II_transcription_initiation/nucleotide_excision_repair_factor_TFIIH,_5'-3'_helicase_subunit_RAD3	[KL]	Information storage and processing		1	1	1	1	1			0	0	no_sigp
orf_2024	KOG2520 5'-3'_exonuclease	[L]	Information storage and processing		1	1	0	1	1			0	0	no_sigp
orf_670	KOG4751 DNA_recombinational_repair_protein_BRCA2	[L]	Information storage and processing		1	1	1	1	1			0	0	43-43
orf_749	KOG2228 Origin_recognition_complex,_subunit_4	[L]	Information storage and processing		1	1	1	1	1			0	0	no_sigp
orf_3195	KOG0050 mRNA_splicing_protein_CDC5_(Myb_superfamily)	[AD]	Information storage and processing / Cellular processes and signaling		1	0	1	1	1			0	0	no_sigp
orf_1482, orf_34	KOG0050 mRNA_splicing_protein_CDC5_(Myb_superfamily), KOG0048 Transcription_factor,_Myb_superfamily	[AD][K]	Information storage and processing / Cellular processes and signaling		2	3	1	3	3			0	0	no_sigp
orf_1166, orf_2860, orf_2894, orf_2896	TWOG0263 ATP/ADP_translocase (NTT)	[C]	Metabolism	orf_2860	4	4	4	4	4		yes	9	12	29-29
orf_17	KOG4513 Phosphoglycerate_mutase	[G]	Metabolism	orf_17	1	1	0	1	1			0	0	no_sigp
orf_2220	KOG2208 Vigilin	[I]	Metabolism		1	0	0	1	1			0	0	no_sigp
orf_2688	KOG3386 Copper_transporter	[P]	Metabolism		1	1	0	0	0			2	2	no_sigp
orf_2669	KOG2399 K+-dependent_Na+:Ca2+_antiporter	[P]	Metabolism		1	1	0	1	1		yes	8	12	22-44
orf_1807, orf_2247, orf_2461, orf_2966, orf_3025, orf_586, orf_951, orf_952	KOG0017 FOG:_Transposon-encoded_proteins_with_TYA,_reverse_transcriptase,_integrase_domains_in_various_combinations	[R]	Poorly characterized		8	2	0	0	0			0	0	no_sigp
orf_1623	TWOG0131 mutator-like_transposase	[R]	Poorly characterized		1	0	9	1	1			0	1	no_sigp
orf_303	KOG0274 Cdc4_and_related_F-box_and_WD-40_proteins, KOG0649 WD40_repeat_protein	[R]	Poorly characterized		1	1	0	0	0			0	0	no_sigp
orf_614	KOG2979 Protein_involved_in_DNA_repair	[R]	Poorly characterized		1	0	1	1	0			0	1	no_sigp
orf_2997	KOG1844 PHD_Zn-finger_proteins	[R]	Poorly characterized		1	1	0	1	0			0	0	no_sigp
orf_1020, orf_1021	KOG1315 Predicted_DHHC-type_Zn-finger_protein	[R]	Poorly characterized		2	0	1	0	0			1	2	24-27
orf_497	KOG0490 Transcription_factor,_contains_HOX_domain	[R]	Poorly characterized		1	0	0	1	1			0	0	no_sigp
orf_612	KOG4742 Predicted_chitinase	[R]	Poorly characterized	orf_612	1	0	1	1	1			0	0	20-21
orf_1085	KOG1539 WD_repeat_protein	[R]	Poorly characterized		1	1	0	1	1			0	1	no_sigp
orf_1683	TWOG0932 Zn-finger-containing_protein	[R]	Poorly characterized		1	1	0	1	1			0	0	no_sigp
orf_362	KOG1293 Proteins_containing_armadillo/beta-catenin-like_repeat	[R]	Poorly characterized		1	1	0	1	1			0	0	no_sigp
orf_2236, orf_2286, orf_2829	KOG1075 FOG:_Reverse_transcriptase	[R]	Poorly characterized		3	1	0	0	0			0	0	no_sigp
orf_1160, orf_2304, orf_59	KOG1075 FOG:_Reverse_transcriptase	[R]	Poorly characterized		3	1	0	0	0			0	0	no_sigp
orf_2488	KOG1940 Zn-finger_protein	[R]	Poorly characterized		1	1	1	1	1			0	0	no_sigp
orf_2959	KOG4840 Predicted_hydrolases_or_acyltransferases_(alpha/beta_hydrolase_superfamily)	[R]	Poorly characterized		1	1	1	1	1			0	0	no_sigp
orf_2517	KOG1243 Protein_kinase	[R]	Poorly characterized		1	1	1	1	1			0	0	no_sigp
orf_1804	KOG2602 Predicted_cell_surface_protein_homologous_to_bacterial_outer_membrane_proteins	[R]	Poorly characterized		1	1	2	1	1			0	0	no_sigp
orf_837	KOG1675 Predicted_cyclin	[R]	Poorly characterized		1	1	3	1	1			0	2	no_sigp
orf_1121	KOG4679 Uncharacterized_protein_PSP1_(suppressor_of_DNA_polymerase_alpha_mutations_in_yeast)	[R]	Poorly characterized		1	2	0	2	2			0	0	no_sigp
orf_1157, orf_147, orf_1517, orf_2458, orf_2777, orf_2854, orf_3023, orf_954	KOG0017 FOG:_Transposon-encoded_proteins_with_TYA,_reverse_transcriptase,_integrase_domains_in_various_combinations, LSE3957 C_Unnamed_protein	[R][X]	Poorly characterized		8	5	0	0	0			0	0	no_sigp
orf_1005	KOG4051 Uncharacterized_conserved_protein	[S]	Poorly characterized		1	0	1	0	0	pfam07904 CT20 CT20 family. The S. cerevisiae member of this family is part of NuA4, the only essential histone acetyltransferase complex in Saccharomyces cerevisiae involved in global histone acetylation. Probab=98.40 E-value=6.2e-10		0	0	no_sigp
orf_2489	KOG2318 Uncharacterized_conserved_protein	[S]	Poorly characterized		1	1	0	0	0	COG5638 Uncharacterized conserved protein (Probab=97.99 E-value=2.1e-08), NUC153 domain; InterPro: IPR012580 This small domain is found in a novel nucleolar family.; GO: 0005634 nucleus Probab=95.59 E-value=0.0012		0	0	no_sigp
orf_611	KOG3237 Uncharacterized_conserved_protein	[S]	Poorly characterized		1	0	0	1	1	PF03998 Utp11: Utp11 protein; InterPro: IPR007144 A large ribonuclear protein complex is required for the processing of the small-ribosomal-subunit rRNA - the small-subunit (SSU) processome. (Probab=99.22 E-value=9.1e-15)		0	0	no_sigp
orf_2687	KOG1106 Uncharacterized_conserved_protein	[S]	Poorly characterized		1	0	1	1	1	2e9x_C GINS complex subunit 3; eukaryotic DNA replication; HET: DNA; 2.30A {Homo sapiens} SCOP: a.278.1.3 d.344.1.4 PDB: 2eho_D* 2q9q_D* (Probab=99.15 E-value=3.8e-14)		0	0	no_sigp
orf_192	KOG4784 Uncharacterized_conserved_protein	[S]	Poorly characterized		1	1	0	1	1	pfam09814 DUF2351 Uncharacterized conserved protein (DUF2351). Members of this family of proteins have no known function. (Probab=98.52 E-value=1.8e-10)		0	1	no_sigp
orf_2492	KOG4534 Uncharacterized_conserved_protein	[S]	Poorly characterized		1	1	0	1	1	pfam08214 KAT11 Histone acetylation protein. Histone acetylation is required in many cellular processes including transcription, DNA repair, and chromatin assembly. This family contains the fungal KAT11 protein (previously known as RTT109) which is required for H3K56 acetylation. Loss of KAT11 results in the loss of H3K56 acetylation, both on bulk histone and on chromatin. KAT11 and H3K56 acetyla…		0	0	no_sigp
orf_1317	LSE2335 E_Unnamed_protein; Blast hits to Microsporidia, Firmicutes, Ascomycota, Chordata, Chlorophyta, Cnidaria, Streptophyta	[X]	Poorly characterized		1	1	0	0	0	No hit at cutoff evalue ≤ 0.01		0	0	no_sigp
orf_780	LSE2351 E_Unnamed_protein; Blast hits to only Microsporidia	[X]	Poorly characterized		1	1	15	2	2	No hit at cutoff evalue ≤ 0.01		0	2	no_sigp
orf_2549, orf_2552, orf_2553, orf_2707, orf_2848, orf_2851	LSE2335 E_Unnamed_protein; Blast hits to Arthropoda, Firmicutes, Microsporidia, Proteobacteria, Actinobacteria	[X]	Poorly characterized	orf_2553	6	8	1	4	2	d1qxma1 b.42.2.1 (A:4-148) Hemagglutinin component Ha1 {Clostridium botulinum D phage [TaxId: 29342]} (Probab=97.46 E-value=7.8e-07)		0	1	15-37
orf_2765	TWOG0997 Unnamed_protein; Blast hits to Microsporidia, Ascomycota, Basidiomycota	[X]	Poorly characterized		1	1	1	1	1	PF02200 STE: STE like transcription factor; InterPro: IPR003120 This family consists of transcription factors related to STE and is found associated with the C2H2 zinc finger in some proteins.; GO: 0003700 sequence-specific DNA binding transcription factor activity, 0006355 regulation of transcription, DNA-dependent, 0005634 nucleus Probab=100.00 E-value=0		0	0	no_sigp
orf_1322	TWOG0266 Unnamed_protein; Blast hits to Microsporidia, Placozoa, Apicomplexa, Ascomycota, Chordata, Basidiomycota, Chlorophyta, Bacillariophyta, Streptophyta	[X]	Poorly characterized		1	1	1	1	1	2roh_A RTBP1, telomere binding protein-1; plant, nucleus, DNA binding protein; NMR {Oryza sativa} (Probab=98.59 E-value=9.1e-11)		0	0	no_sigp
orf_675, orf_3044	LSE3879 E_Unnamed_protein; Blast Blast hits to Arthropoda, Microsporidia, Chordata	[X]	Poorly characterized	orf_3044	2	0	1	1	1	No hit at cutoff evalue < 1		0	1	27-27
orf_3092	LSE2353 E_Unnamed_protein; Blast taxa hit only Microsporidia;	[X]	Poorly characterized		1	2	0	2	2	No hit at cutoff evalue < 1		0	0	no_sigp
orf_1803, orf_1997, orf_892	LSE4146 E_Unnamed_protein; Blast hits to Arthropoda, Microsporidia, Nematoda, Chordata, Cnidaria	[X]	Poorly characterized		3	2	0	2	2	PF00620 RhoGAP: RhoGAP domain; InterPro: IPR000198 Members of the Rho family of small G proteins transduce signals from plasma-membrane receptors and control cell adhesion, motility and shape by actin cytoskeleton formation. Like all other GTPases, Rho proteins act as molecular switches, with an active GTP-bound form and an inactive GDP-bound form. (Probab=99.45 E-value=4.4e-17)		0	0	no_sigp
orf_3144	Within-Microsporidia Blast hits only	NOT in KOG			1	1	1	1	1	No hit at cutoff evalue < 0.1		0	0	26-26	Yes
orf_2186	Blast hits to Arthropoda, Hemichordata, Microsporidia, Placozoa, Intramacronucleata, Ascomycota, Chordata, Basidiomycota, Cnidaria, Echinodermata, Streptophyta	NOT in KOG			1	1	7	1	1	TIGR00272 DPH2 diphthamide biosynthesis protein 2 (Probab=99.22 E-value=9.3e-15)		0	0	no_sigp
orf_2528	Within-Microsporidia Blast hits only	NOT in KOG			1	1	0	1	1	No hit at cutoff evalue < 0.1		0	0	24-24	Yes
orf_1665	Blast hits to Arthropoda, Microsporidia	NOT in KOG			1	0	1	1	1	PRK04036 DNA polymerase II small subunit; Validated (Probab=99.21 E-value=1.1e-14)		0	0	no_sigp
orf_2629	Within-Microsporidia Blast hits only	NOT in KOG			1	1	0	1	1	pfam12253 CAF1A Chromatin assembly factor 1 subunit A. Probab=98.22 E-value=3.4e-09		0	0	no_sigp
orf_1396	Within-Microsporidia Blast hits only	NOT in KOG		orf_1396	1	1	2	1	1	pfam10455 BAR_2 Bin/amphiphysin/Rvs domain for vesicular trafficking. This Pfam entry includes proteins that are not matched by pfam03114. Probab=99.18 E-value=2.1e-14		0	0	no_sigp
orf_1750	Blast hits to Microsporidia, Ascomycota	NOT in KOG			1	0	1	1	1	pfam10198 Ada3 Histone acetyltransferases subunit 3. Ada3 is a family of proteins conserved from yeasts to humans. It is an essential component of the Ada transcriptional coactivator (alteration/deficiency in activation) complex. Probab=94.76 E-value=0.0052		0	0	no_sigp
orf_970	Blast hits to Microsporidia, Ascomycota	NOT in KOG			1	0	1	1	1	pfam09402 MSC Man1-Src1p-C-terminal domain. MAN1 is an integral protein of the inner nuclear membrane which binds to chromatin associated proteins and plays a role in nuclear organisation. The C terminal nucleoplasmic region forms a DNA binding winged helix and binds to Smad. This C-terminal tail is also found in S. cerevisiae and is thought to consist of three conserved helices followed by two d…		2	2	no_sigp
orf_2428	Blast hits to Microsporidia, Ascomycota	NOT in KOG			1	1	2	1	1	pfam08286 Spc24 Spc24 subunit of Ndc80. Spc24 is a component of the evolutionarily conserved kinetochore-associated Ndc80 complex and is involved in chromosome segregation. Probab=98.38 E-value=7.6e-10		0	0	no_sigp
orf_2631	Within-Microsporidia Blast hits only	NOT in KOG			1	1	1	1	1	pfam06870 RNA_pol_I_A49 A49-like RNA polymerase I associated factor. Saccharomyces cerevisiae A49 is a specific subunit associated with RNA polymerase I (Pol I) in eukaryotes. Probab=98.54 E-value=1.4e-10		0	1	no_sigp
orf_304	Within-Microsporidia Blast hits only	NOT in KOG			1	0	0	1	1	pfam05773 RWD RWD domain. This domain was identified in WD40 repeat proteins and Ring finger domain proteins. The function of this domain is unknown. Probab=97.71 E-value=1.6e-07		0	0	no_sigp
orf_1724	Blast hits to Microsporidia, Parabasalia	NOT in KOG			1	1	0	1	1	pfam05327 RRN3 RNA polymerase I specific transcription initiation factor RRN3. This family consists of several eukaryotic proteins which are homologous to the yeast RRN3 protein. RRN3 is one of the RRN genes specifically required for the transcription of rDNA by RNA polymerase I (Pol I) in Saccharomyces cerevisiae. Probab=99.53 E-value=3.7e-18		0	0	no_sigp
orf_594	Within-Microsporidia Blast hits only	NOT in KOG			1	1	0	1	1	pfam04177 TAP42 TAP42-like family. The TOR signalling pathway activates a cell-growth program in response to nutrients. TIP41 (pfam04176) interacts with TAP42 and negatively regulates the TOR signaling pathway. Probab=98.50 E-value=2.3e-10		0	0	no_sigp
orf_2622	Blast hits to Microsporidia, Chordata	NOT in KOG			1	1	1	1	1	pfam04130 Spc97_Spc98 Spc97 / Spc98 family. The spindle pole body (SPB) functions as the microtubule-organising centre in yeast. Members of this family are spindle pole body (SBP) components such as Spc97 and Spc98 that form a complex with gamma-tubulin. This family of proteins includes the grip motif 1 and grip motif 2. Probab=99.84 E-value=1.6e-25		0	0	no_sigp
orf_2701	Blast hits to Arthropoda, Microsporidia, Ascomycota, Chordata, Basidiomycota, Cnidaria	NOT in KOG			1	1	1	1	1	pfam04097 Nic96 Nup93/Nic96. Nup93/Nic96 is a component of the nuclear pore complex. It is required for the correct assembly of the nuclear pore complex. In Saccharomyces cerevisiae, Nic96 has been shown to be involved in the distribution and cellular concentration of the GTPase Gsp1. The structure of Nic96 has revealed a mostly alpha helical structure. Probab=99.70 E-value=4e-21		0	0	no_sigp
orf_1772	Blast hits to Arthropoda, Microsporidia, Hemichordata, Chordata	NOT in KOG			1	1	1	1	1	pfam03999 MAP65_ASE1 Microtubule associated protein (MAP65/ASE1 family). Probab=99.36 E-value=4.8e-16		0	0	no_sigp
orf_2255	Within-Microsporidia Blast hits only	NOT in KOG		orf_2255	1	1	1	1	1	pfam03399 SAC3_GANP SAC3/GANP/Nin1/mts3/eIF-3 p25 family. This large family includes diverse proteins involved in large complexes. The alignment contains one highly conserved negatively charged residue and one highly conserved positively charged residue that are probably important for the function of these proteins. The family includes the yeast nuclear export factor Sac3, and mammalian GANP/MCM3…		0	0	no_sigp
orf_1526	Within-Microsporidia Blast hits only	NOT in KOG			1	1	0	1	1	PF12923 RRP7: Ribosomal RNA-processing protein 7 (RRP7) Probab=95.40 E-value=0.0017		0	0	no_sigp
orf_1365	Within-Microsporidia Blast hits only	NOT in KOG			1	0	1	1	1	No hit at cutoff evalue < 0.01.		0	0	no_sigp	Yes
orf_135	Within-Microsporidia Blast hits only	NOT in KOG			1	1	0	1	1	PF11699 Mif2: Mif2/CENP-C like; PDB: 2vpv_A. Probab=97.50 E-value=6.1e-07		0	0	no_sigp
orf_2363	Within-Microsporidia Blast hits only	NOT in KOG			1	1	0	1	1	PF11571 Med27: Mediator complex subunit 27; InterPro: IPR021627 Mediator is a large complex of up to 33 proteins that is conserved from plants to fungi to humans - the number and representation of individual subunits varying with species. Probab=94.41 E-value=0.0083		0	0	25-25
orf_2810	Within-Microsporidia Blast hits only	NOT in KOG			1	0	0	1	1	No hit at cutoff evalue ≤ 0.01.		0	0	no_sigp	Yes
orf_591	Within-Microsporidia Blast hits only	NOT in KOG			1	0	4	0	1	PF11221 Med21: Subunit 21 of Mediator complex; InterPro: IPR021384 The Mediator complex is a coactivator involved in the regulated transcription of nearly all RNA polymerase II-dependent genes. Mediator functions as a bridge to convey information from gene-specific regulatory proteins to the basal RNA polymerase II transcription machinery. (Probab=93.91 E-value=0.01)		0	0	no_sigp
orf_713	Within-Microsporidia Blast hits only	NOT in KOG			1	0	1	1	1	PF10382 DUF2439: Protein of unknown function (DUF2439); InterPro: IPR018838 This domain is found at the N-terminal of proteins implicated in telomere maintenance in Saccharomyces cerevisiae (Baker's yeast) and in meiotic chromosome segregation in Schizosaccharomyces pombe (Fission yeast). Probab=97.75 E-value=1.2e-07		0	0	no_sigp
orf_2177, orf_2176, orf_895	Blast hits to Arthropoda, Microsporidia, Ascomycota	NOT in KOG			3	1	0	1	1	PF10296 DUF2404: Putative integral membrane protein conserved region (DUF2404); InterPro: IPR019411 This is entry represents a conserved unknown function domain which is found in mitochondrial distribution and morphology proteins. Probab=96.37 E-value=0.00013		0	1	16-27
orf_2826	Within-Microsporidia Blast hits only	NOT in KOG			1	1	0	1	1	PF09807 DUF2348: Uncharacterized conserved protein (DUF2348); InterPro: IPR018627 Members of this family of putative uncharacterised proteins have no known function. Probab=96.07 E-value=0.00033		0	0	no_sigp
orf_2865	Within-Microsporidia Blast hits only	NOT in KOG			1	1	1	1	1	PF09797 NatB_MDM20: N-acetyltransferase B complex (NatB) non catalytic subunit; InterPro: IPR019183 This is the non-catalytic subunit of the N-terminal acetyltransferase B complex (NatB). The NatB complex catalyses the acetylation of the amino-terminal methionine residue of all proteins beginning with Met-Asp or Met-Glu and of some proteins beginning with Met-Asn or Met-Met. In Saccharomyces cere…		0	0	no_sigp
orf_1290	Within-Microsporidia Blast hits only	NOT in KOG			1	1	0	1	1	PF09770 PAT1: Topoisomerase II-associated protein PAT1; InterPro: IPR019167 Proteins in this entry are necessary for accurate chromosome transmission during cell division. Probab=98.64 E-value=5.2e-11		0	0	no_sigp
orf_1878	Blast hits to Microsporidia, Streptophyta, Ascomycota, Basidiomycota	NOT in KOG			1	1	1	1	1	PF09763 Sec3: Exocyst complex component Sec3; This entry represents the subunit Exoc1 (Sec3). Sec3 binds to the C-terminal cytoplasmic domain of GLYT1 (glycine transporter protein 1). Sec3 is the exocyst component that is closest to the plasma membrane docking site and it serves as a spatial landmark in the plasma membrane for incoming secretory vesicles. Sec3 is recruited to the sites of polaris…		0	0	no_sigp
orf_2199	Within-Microsporidia Blast hits only	NOT in KOG			1	1	1	1	1	PF09637 Med18: Med18 protein; InterPro: IPR019095 The Mediator complex is a coactivator involved in the regulated transcription of nearly all RNA polymerase II-dependent genes. Probab=97.02 E-value=8.6e-06		0	0	no_sigp
orf_1632	Within-Microsporidia Blast hits only	NOT in KOG			1	0	5	0	0	PF09340 NuA4: Histone acetyltransferase subunit NuA4; InterPro: IPR015418 The NuA4 histone acetyltransferase (HAT) multisubunit complex is responsible for acetylation of histone H4 and H2A N-terminal tails in yeast. NuA4 complexes are highly conserved in eukaryotes and play primary roles in transcription, cellular response to DNA damage, and cell cycle control. Probab=96.87 E-value=1.7e-05		0	0	no_sigp
orf_3113	Within-Microsporidia Blast hits only	NOT in KOG		orf_3113	1	1	0	1	1	PF09090 MIF4G_like_2: MIF4G like; InterPro: IPR015174 This entry represents an MIF4G-like domain. MIF4G domains share a common structure but can differ in sequence. This entry is designated "type 2", and is found in nuclear cap-binding proteins and eIF4G. The MIF4G domain is a structural motif with an ARM (Armadillo) repeat-type fold, consisting of a 2-layer alpha/alpha right-handed superhelix. P…		0	0	no_sigp
orf_3288	Blast hits to Microsporidia, Ascomycota	NOT in KOG			1	0	1	1	1	PF08700 Vps51: Vps51/Vps67; InterPro: IPR014812 The VFT tethering complex (also known as GARP complex, Golgi associated retrograde protein complex, Vps53 tethering complex) is a conserved eukaryotic docking complex which is involved in recycling of proteins from endosomes to the late Golgi. Vps51 (also known as Vps67) is a subunit of VFT and interacts with the SNARE Tlg1 (Probab=92.84 E-value=0.0…		0	0	no_sigp
orf_1070	Within-Microsporidia Blast hits only	NOT in KOG			1	1	1	1	1	No hit at cut-off evalue < 0.01		0	0	no_sigp	Yes
orf_1293	Within-Microsporidia Blast hits only	NOT in KOG			1	1	1	1	1	PF08518 GIT_SHD: Spa2 homology domain (SHD) of GIT; InterPro: IPR013724 GIT proteins are signalling integrators with GTPase-activating function which may be involved in the organisation of the cytoskeletal matrix assembled at active zones (CAZ). The function of the CAZ might be to define sites of neurotransmitter release. Mutations in the Spa2 homology domain (SHD) domain of GIT1 described here i…		0	0	no_sigp
orf_525	Blast hits to Arthropoda, Microsporidia, Nematoda, Chlorophyta, Euryarchaeota, Streptophyta	NOT in KOG			1	1	1	1	1	PF08423 Rad51: Rad51; InterPro: IPR013632 This domain is found at the C terminus of the DNA repair and recombination protein Rad51. It is critical for DNA binding. Rad51 is a homologue of the bacterial RecA protein. Rad51 and RecA share a core ATPase domain.; Probab=99.76 E-value=1.1e-22		0	0	no_sigp
orf_3006	Within-Microsporidia Blast hits only	NOT in KOG		orf_3006	1	1	1	1	1	PF08389 Xpo1: Exportin 1-like protein; InterPro: IPR013598 Exportin 1 is a nuclear export receptor that translocates proteins out of the nucleus; it interacts with leucine-rich nuclear export signal (NES) sequences in proteins to be transported, as well as with RanGTP. Probab=95.66 E-value=0.00097		0	0	no_sigp
orf_2927	Within-Microsporidia Blast hits only	NOT in KOG			1	1	1	1	1	PF07524 Bromo_TP: Bromodomain associated; InterPro: IPR006565 This bromodomain is found in eukaryotic transcription factors and PHD domain containing proteins (IPR001965 from INTERPRO). The tandem PHD finger-bromodomain is found in many chromatin-associated proteins. It is involved in gene silencing by the human co-repressor KRAB-associated protein 1 (KAP1). Probab=96.83 E-value=2e-05		0	1	no_sigp
orf_1448	Within-Microsporidia Blast hits only	NOT in KOG			1	0	1	1	1	PF07393 Sec10: Exocyst complex component Sec10; InterPro: IPR009976 This family contains the Sec10 component (approximately 650 residues long) of the eukaryotic exocyst complex, which specifically affects the synthesis and delivery of secretory and basolateral plasma membrane proteins. Probab=99.00 E-value=4e-13		0	0	no_sigp
orf_3263	Within-Microsporidia Blast hits only	NOT in KOG			1	0	1	1	1	PF07202 Tcp10_C: T-complex protein 10 C-terminus; InterPro: IPR009852 Proteins in this entry include T-complex 10, involved in spermatogenesis in mice, and centromere protein J, which not only inhibits microtubule nucleation from the centrosome, but also depolymerises taxol-stabilised microtubules. Probab=97.64 E-value=2.6e-07		0	0	no_sigp
orf_2071	Within-Microsporidia Blast hits only	NOT in KOG			1	1	1	0	0	PF07159 DUF1394: Protein of unknown function (DUF1394) (Probab=94.95 E-value=0.0039)		0	0	no_sigp
orf_3284	Within-Microsporidia Blast hits only	NOT in KOG		orf_3284	1	1	2	1	1	PF05907 DUF866: Eukaryotic protein of unknown function (DUF866); InterPro: IPR008584 This family consists of a number of hypothetical eukaryotic proteins of unknown function with an average length of around 165 residues.; PDB: 1zso_B. Probab=98.72 E-value=1.9e-11		0	0	no_sigp
orf_774	Within-Microsporidia Blast hits only	NOT in KOG			1	1	1	1	1	PF05859 Mis12: Mis12 protein; InterPro: IPR008685 Kinetochores are the chromosomal sites for spindle interaction and play a vital role for chromosome segregation. Fission Saccharomyces cerevisiae kinetochore protein Mis12, is required for correct spindle morphogenesis, determining metaphase spindle length. Probab=97.00 E-value=9.7e-06		0	0	no_sigp
orf_2032	Blast hits to Microsporidia, Ascomycota, Chordata, Hemichordata, Cnidaria, Echinodermata, Basidiomycota, Streptophyta	NOT in KOG			1	1	1	1	1	PF05793 TFIIF_alpha: Transcription initiation factor IIF, alpha subunit (TFIIF-alpha); InterPro: IPR008851 Transcription initiation factor IIF, alpha subunit (TFIIF-alpha) or RNA polymerase II-associating protein 74 (RAP74) is the large subunit of transcription factor IIF (TFIIF), which is essential for accurate initiation and stimulates elongation by RNA polymerase II. Probab=98.72 E-value=2e-11		0	0	no_sigp
orf_2282	Blast hits to Arthropoda, Microsporidia, Apicomplexa, Nematoda, Chordata, Basidiomycota, Cnidaria, Echinodermata	NOT in KOG			1	1	1	1	1	PF04959 ARS2: Arsenite-resistance protein 2; InterPro: IPR007042 This entry represents Arsenite-resistance protein 2 (also known as Serrate RNA effector molecule homolog) which is thought to play a role in arsenite resistance, although does not directly confer arsenite resistance but rather modulates arsenic sensitivity. Probab=97.42 E-value=1e-06		0	0	no_sigp
orf_2924	Within-Microsporidia Blast hits only	NOT in KOG		orf_2924	1	0	0	1	1	PF04478 Mid2: Mid2 like cell wall stress sensor (Probab=93.16 E-value=0.029) IPR007567 This family represents a region near the C terminus of Mid2, which contains a transmembrane region.The remainder of the protein sequence is serine-rich and of low complexity, and is therefore impossible to align accurately. Mid2 is thought to act as a mechanosensor of cell wall stress. The C-terminal cytoplasmi…		1	1	27-27
orf_224	Within-Microsporidia Blast hits only	NOT in KOG			1	0	0	1	1	PF04109 APG9: Autophagy protein Apg9 ; InterPro: IPR007241 Macroautophagy is a bulk degradation process induced by starvation in eukaryotic cells. In yeast, 15 Apg proteins coordinate the formation of autophagosomes. No molecule involved in autophagy has yet been identified in higher eukaryotes. Probab=99.69 E-value=7.1e-21		4	5	23-26
orf_2046	Blast hits to Microsporidia, Basidiomycota, Ascomycota	NOT in KOG			1	1	1	1	1	PF04048 Sec8_exocyst: Sec8 exocyst complex component specific domain; InterPro: IPR007191 Sec8 is a component of the exocyst complex involved in the docking of exocystic vesicles with a fusion site on the plasma membrane. Probab=98.56 E-value=1.2e-10		0	0	no_sigp
orf_1542	Within-Microsporidia Blast hits only	NOT in KOG			1	0	1	0	1	PF04004 Leo1: Leo1-like protein; InterPro: IPR007149 Members of this family are part of the Paf1/RNA polymerase II complex. The Paf1 complex probably functions during the elongation phase of transcription (Probab=88.28 E-value=0.27)		0	0	no_sigp
orf_2445	Within-Microsporidia Blast hits only	NOT in KOG			1	0	1	1	1	PF03914 CBF: CBF/Mak21 family; InterPro: IPR005612 This domain is present in the CAATT-binding protein which is essential for growth and necessary for 60S ribosomal subunit biogenesis. Other proteins containing this domain stimulate transcription from the HSP70 promoter. Probab=96.98 E-value=1e-05		0	0	no_sigp
orf_912	Within-Microsporidia Blast hits only	NOT in KOG			1	0	10	1	1	PF03909 BSD: BSD domain ; InterPro: IPR005607 The BSD domain is an about 60-residue long domain named after the BTF2-like transcription factors, Synapse-associated proteins and DOS2-like proteins in which it is found. Additionally, it is also found in several hypothetical proteins. Probab=82.14 E-value=0.98		0	0	no_sigp
orf_3182	Blast hits to Microsporidia, Apicomplexa	NOT in KOG			1	1	2	1	1	PF03908 Sec20: Sec20; InterPro: IPR005606 Sec20 is a membrane glycoprotein associated with secretory pathway. Probab=98.17 E-value=5.1e-09		0	1	no_sigp
orf_2476	Within-Microsporidia Blast hits only	NOT in KOG			1	0	0	1	1	PF03813 Nrap: Nrap protein; InterPro: IPR005554 Members of this family are nucleolar RNA-associated proteins (Nrap) which are highly conserved from yeast (Saccharomyces cerevisiae) to human. n the mouse, Nrap is ubiquitously expressed and is specifically localized in the nucleolus. Nrap is a large nucleolar protein (of more than 1000 amino acids). Nrap appears to be associated with ribosome bioge…		0	0	no_sigp
orf_6	Blast hits to Microsporidia, Nematoda	NOT in KOG			1	1	1	1	1	PF03661 UPF0121: Uncharacterised protein family (UPF0121); InterPro: IPR005344 Uncharacterised integral membrane protein family.; GO: 0016021 integral to membrane Probab=98.78 E-value=8.8e-12	yes	3	5	24-24
orf_2234	Within-Microsporidia Blast hits only	NOT in KOG			1	1	1	1	1	PF01770 Folate_carrier: Reduced folate carrier; InterPro: IPR002666 The reduced folate carrier (a transmembrane glycoprotein) transports reduced folate into mammalian cells via the carrier mediated mechanism (as opposed to the receptor mediated mechanism) it also transports cytotoxic folate analogues used in chemotherapy, such as methotrexate (MTX). Probab=99.79 E-value=1.4e-23	yes	8	12	no_sigp
orf_1784	Within-Microsporidia Blast hits only	NOT in KOG			1	1	1	1	1	PF01105 EMP24_GP25L: emp24/gp25L/p24 family/GOLD; InterPro: IPR009038 The GOLD (for Golgi dynamics) domain is a protein module found in several eukaryotic Golgi and lipid-traffic proteins. It is typically between 90 and 150 amino acids long. Most of the size difference observed in the GOLD-domain superfamily is traceable to a single large low-complexity insert that is seen in some versions of the…		1	1	17-29
orf_3286	Within-Microsporidia Blast hits only	NOT in KOG		orf_3286	1	1	2	1	1	PF01105 EMP24_GP25L: emp24/gp25L/p24 family/GOLD; InterPro: IPR009038 The GOLD (for Golgi dynamics) domain is a protein module found in several eukaryotic Golgi and lipid-traffic proteins. It is typically between 90 and 150 amino acids long. Most of the size difference observed in the GOLD-domain superfamily is traceable to a single large low-complexity insert that is seen in some versions of the…		1	1	17-26
orf_2468	Blast hits to Cyanobacteria, Microsporidia, Korarchaeota, Aquificae, Actinobacteria, Bacteroidetes/Chlorobi group, Firmicutes, Proteobacteria, Euryarchaeota, Crenarchaeota	NOT in KOG		orf_2468	1	1	1	1	1	PF00924 MS_channel: Mechanosensitive ion channel; InterPro: IPR006685 Mechanosensitive (MS) channels provide protection against hypo-osmotic shock, responding both to stretching of the cell membrane and to membrane depolarisation. Probab=97.62 E-value=2.9e-07		0	0	no_sigp
orf_1638, orf_2257	Within-Microsporidia Blast hits only	NOT in KOG		orf_2257	2	0	1	1	1	PF00566 TBC: TBC domain; InterPro: IPR000195 Identification of a TBC domain in GYP6_YEAST and GYP7_YEAST, which are GTPase activator proteins of yeast Ypt6 and Ypt7, imply that these domains are GTPase activator proteins of Rab-like small GTPases. Probab=98.59 E-value=9e-11		0	2	no_sigp
orf_2735	Blast hits to Tenericutes, Microsporidia	NOT in KOG			1	1	1	1	1	PF00448 SRP54: SRP54-type protein, GTPase domain (Probab=94.93 E-value=0.004 ). TIGR03265 - PhnT2 putative 2-aminoethylphosphonate ABC transporter, ATP-binding protein (evalue 1E-24), PTHR19222 - ATP-binding cassete (evalue 1e-23)		1	1	20-33
orf_1513	Within-Microsporidia Blast hits only	NOT in KOG		orf_1513	1	0	1	1	1	PF00335 Tetraspannin: Tetrabrachion Myoactive tetradecapeptides family Tetraspanin family RDS_ROM1 subfamily; Probab=39.03 E-value=30 Score=18.62 Aligned_cols=91 Identities=11% Similarity=0.254 Sum_probs=50.7	yes	3	4	29-36
orf_916	Within-Microsporidia Blast hits only	NOT in KOG			1	1	2	1	1	No hit at cutoff evalue < 1		0	0	no_sigp	Yes
orf_117, orf_2882	Within-Microsporidia Blast hits only	NOT in KOG			2	1	0	1	1	No hit at cutoff evalue < 1	yes	4	5	no_sigp	Yes
orf_1554	Within-Microsporidia Blast hits only	NOT in KOG			1	1	1	1	1	No hit at cutoff evalue < 1		0	0	no_sigp	Yes
orf_500	Within-Microsporidia Blast hits only	NOT in KOG			1	1	1	1	1	No hit at cutoff evalue < 1		1	1	no_sigp	Yes
orf_391	Within-Microsporidia Blast hits only	NOT in KOG			1	1	1	1	1	No hit at cutoff evalue < 1		0	0	no_sigp	Yes
orf_2505	Within-Microsporidia Blast hits only	NOT in KOG			1	1	1	1	1	No hit at cutoff evalue < 1		0	0	no_sigp	Yes
orf_314	Within-Microsporidia Blast hits only	NOT in KOG			1	1	1	1	1	No hit at cutoff evalue < 1		0	0	no_sigp	Yes
orf_871	Within-Microsporidia Blast hits only	NOT in KOG			1	1	1	1	1	No hit at cutoff evalue < 1		0	0	no_sigp	Yes
orf_600	Within-Microsporidia Blast hits only	NOT in KOG			1	1	1	1	1	No hit at cutoff evalue < 1		0	0	no_sigp	Yes
orf_768	Within-Microsporidia Blast hits only	NOT in KOG			1	1	1	1	1	No hit at cutoff evalue < 1		0	0	no_sigp	Yes
orf_567	Within-Microsporidia Blast hits only	NOT in KOG			1	1	1	1	1	No hit at cutoff evalue < 1		0	0	no_sigp	Yes
orf_1530	Within-Microsporidia Blast hits only	NOT in KOG			1	1	0	1	1	No hit at cutoff evalue < 1		1	1	17-22	Yes
orf_144	Within-Microsporidia Blast hits only	NOT in KOG			1	0	0	1	1	No hit at cutoff evalue < 1		0	0	no_sigp	Yes
orf_169	Within-Microsporidia Blast hits only	NOT in KOG			1	0	0	1	1	No hit at cutoff evalue < 1		0	0	no_sigp	Yes
orf_1334, orf_1382, orf_150, orf_257, orf_3244, orf_51, orf_52, orf_53	Within-Microsporidia Blast hits only	NOT in KOG			8	0	0	2	2	No hit at cutoff evalue < 1	yes	2	4	25-59	Yes
orf_368	Within-Microsporidia Blast hits only	NOT in KOG			1	1	10	1	1	No hit at cutoff evalue < 1		0	0	no_sigp	Yes
orf_1576	Within-Microsporidia Blast hits only	NOT in KOG		orf_1576	1	1	15	1	1	No hit at cutoff evalue < 1		0	0	18-22	Yes
orf_2624	Within-Microsporidia Blast hits only	NOT in KOG			1	0	1	0	0	No hit at cutoff evalue < 1		0	0	no_sigp	Yes
orf_1745	Within-Microsporidia Blast hits only	NOT in KOG			1	0	1	0	0	No hit at cutoff evalue < 1		1	2	20-20	Yes
orf_2016	Within-Microsporidia Blast hits only	NOT in KOG			1	0	1	0	0	No hit at cutoff evalue < 1		0	0	no_sigp	Yes
orf_505	Within-Microsporidia Blast hits only	NOT in KOG			1	0	0	1	1	No hit at cutoff evalue < 1		0	0	no_sigp	Yes
orf_1869	Within-Microsporidia Blast hits only	NOT in KOG			1	0	0	1	1	No hit at cutoff evalue < 1		0	0	no_sigp	Yes
orf_3259	Within-Microsporidia Blast hits only	NOT in KOG			1	0	0	1	1	No hit at cutoff evalue < 1		0	0	no_sigp	Yes
orf_105	Within-Microsporidia Blast hits only	NOT in KOG			1	0	0	1	1	No hit at cutoff evalue < 1		0	0	no_sigp	Yes
orf_3088	Within-Microsporidia Blast hits only	NOT in KOG			1	0	0	1	1	No hit at cutoff evalue < 1		0	0	no_sigp	Yes
orf_501	Blast hits to Microsporidia, Echinodermata	NOT in KOG			1	0	0	1	1	No hit at cutoff evalue < 1		0	0	no_sigp
orf_210	Within-Microsporidia Blast hits only	NOT in KOG			1	0	0	1	1	No hit at cutoff evalue < 1		0	0	no_sigp	Yes
orf_3208	Within-Microsporidia Blast hits only	NOT in KOG			1	0	0	1	1	No hit at cutoff evalue < 1		0	0	no_sigp	Yes
orf_972	Within-Microsporidia Blast hits only	NOT in KOG			1	0	0	1	1	No hit at cutoff evalue < 1		0	0	no_sigp	Yes
orf_2990	Within-Microsporidia Blast hits only	NOT in KOG			1	0	0	1	1	No hit at cutoff evalue < 1		0	0	no_sigp	Yes
orf_742	Within-Microsporidia Blast hits only	NOT in KOG		orf_742	1	1	0	0	1	No hit at cutoff evalue < 1		1	1	22-24	Yes
orf_2301	Within-Microsporidia Blast hits only	NOT in KOG			1	1	0	1	1	No hit at cutoff evalue < 1		0	0	no_sigp	Yes
orf_2189	Within-Microsporidia Blast hits only	NOT in KOG			1	1	0	1	1	No hit at cutoff evalue < 1		0	0	no_sigp	Yes
orf_2020	Within-Microsporidia Blast hits only	NOT in KOG			1	1	0	1	1	No hit at cutoff evalue < 1		0	0	no_sigp	Yes
orf_397	Within-Microsporidia Blast hits only	NOT in KOG			1	1	0	1	1	No hit at cutoff evalue < 1		0	0	26-26	Yes
orf_1364	Within-Microsporidia Blast hits only	NOT in KOG		orf_1364	1	1	0	1	1	No hit at cutoff evalue < 1		0	0	17-22	Yes
orf_1779	Within-Microsporidia Blast hits only	NOT in KOG			1	0	1	1	1	No hit at cutoff evalue < 1		0	0	no_sigp	Yes
orf_2871	Within-Microsporidia Blast hits only	NOT in KOG			1	0	1	1	1	No hit at cutoff evalue < 1		0	0	no_sigp	Yes
orf_1109	Within-Microsporidia Blast hits only	NOT in KOG			1	0	1	1	1	No hit at cutoff evalue < 1		0	1	no_sigp	Yes
orf_2275	Within-Microsporidia Blast hits only	NOT in KOG			1	0	1	1	1	No hit at cutoff evalue < 1		0	0	no_sigp	Yes
orf_2656	Within-Microsporidia Blast hits only	NOT in KOG			1	1	0	1	1	No hit at cutoff evalue < 1		0	0	no_sigp	Yes
orf_2827	Within-Microsporidia Blast hits only	NOT in KOG			1	1	0	1	1	No hit at cutoff evalue < 1		0	0	22-22	Yes
orf_1783	Within-Microsporidia Blast hits only	NOT in KOG			1	1	0	1	1	No hit at cutoff evalue < 1		0	0	no_sigp	Yes
orf_185	Within-Microsporidia Blast hits only	NOT in KOG			1	1	0	1	1	No hit at cutoff evalue < 1		0	0	no_sigp	Yes
orf_1785	Within-Microsporidia Blast hits only	NOT in KOG			1	1	0	1	1	No hit at cutoff evalue < 1		0	0	no_sigp	Yes
orf_1145	Within-Microsporidia Blast hits only	NOT in KOG			1	1	0	1	1	No hit at cutoff evalue < 1		0	0	no_sigp	Yes
orf_2732	Within-Microsporidia Blast hits only	NOT in KOG			1	1	0	1	1	No hit at cutoff evalue < 1		0	1	16-17	Yes
orf_2446	Within-Microsporidia Blast hits only	NOT in KOG			1	1	0	1	1	No hit at cutoff evalue < 1	yes	3	4	no_sigp	Yes
orf_2196	Within-Microsporidia Blast hits only	NOT in KOG			1	1	0	1	1	No hit at cutoff evalue < 1		0	0	25-25	Yes
orf_2052	Within-Microsporidia Blast hits only	NOT in KOG			1	1	0	1	1	No hit at cutoff evalue < 1		0	0	no_sigp	Yes
orf_2825	Within-Microsporidia Blast hits only	NOT in KOG			1	1	0	1	1	No hit at cutoff evalue < 1		0	1	no_sigp	Yes
orf_1274	Within-Microsporidia Blast hits only	NOT in KOG			1	1	0	1	1	No hit at cutoff evalue < 1		0	0	18-23	Yes
orf_116	Within-Microsporidia Blast hits only	NOT in KOG			1	1	0	1	1	No hit at cutoff evalue < 1		0	0	no_sigp	Yes
orf_3293	Blast hits to Microsporidia, Proteobacteria	NOT in KOG			1	1	0	1	1	No hit at cutoff evalue < 1		1	1	25-25
orf_2878	Within-Microsporidia Blast hits only	NOT in KOG			1	1	0	1	1	No hit at cutoff evalue < 1	yes	5	7	28-37	Yes
orf_1333	Within-Microsporidia Blast hits only	NOT in KOG			1	1	0	1	1	No hit at cutoff evalue < 1		0	0	no_sigp	Yes
orf_2494	Within-Microsporidia Blast hits only	NOT in KOG			1	1	0	1	1	No hit at cutoff evalue < 1		2	7	33-43	Yes
orf_5	Within-Microsporidia Blast hits only	NOT in KOG			1	1	1	1	1	No hit at cutoff evalue < 1		0	1	no_sigp	Yes
orf_44	Within-Microsporidia Blast hits only	NOT in KOG			1	1	1	1	1	No hit at cutoff evalue < 1	yes	2	5	25-25	Yes
orf_1106	Within-Microsporidia Blast hits only	NOT in KOG			1	1	1	1	1	No hit at cutoff evalue < 1		0	0	31-31	Yes
orf_1735	Blast hits to Arthropoda, Microsporidia, Apicomplexa, Ascomycota, Chordata, Proteobacteria, Streptophyta	NOT in KOG			1	1	1	1	1	No hit at cutoff evalue < 1		0	1	no_sigp
orf_3112	Within-Microsporidia Blast hits only	NOT in KOG			1	1	1	1	1	No hit at cutoff evalue < 1		0	0	no_sigp	Yes
orf_2356	Within-Microsporidia Blast hits only	NOT in KOG			1	1	1	1	1	No hit at cutoff evalue < 1		1	3	no_sigp	Yes
orf_341	Blast hits to Microsporidia, Parabasalia	NOT in KOG			1	1	1	1	1	No hit at cutoff evalue < 1		0	0	no_sigp
orf_1756	Within-Microsporidia Blast hits only	NOT in KOG		orf_1756	1	1	1	1	1	No hit at cutoff evalue < 1		0	0	16-24	Yes
orf_2515	Within-Microsporidia Blast hits only	NOT in KOG			1	1	1	1	1	No hit at cutoff evalue < 1		0	0	no_sigp	Yes
orf_3203	Within-Microsporidia Blast hits only	NOT in KOG			1	1	1	1	1	No hit at cutoff evalue < 1		0	0	no_sigp	Yes
orf_699	Within-Microsporidia Blast hits only	NOT in KOG			1	1	1	1	1	No hit at cutoff evalue < 1		0	0	no_sigp	Yes
orf_627	Blast hits to Microsporidia, Ascomycota	NOT in KOG			1	1	1	1	1	No hit at cutoff evalue < 1		0	0	no_sigp
orf_686	Within-Microsporidia Blast hits only	NOT in KOG		orf_686	1	1	1	1	1	No hit at cutoff evalue < 1		4	4	no_sigp	Yes
orf_2900	Within-Microsporidia Blast hits only	NOT in KOG			1	1	1	1	1	No hit at cutoff evalue < 1		0	0	no_sigp	Yes
orf_2172	Within-Microsporidia Blast hits only	NOT in KOG		orf_2172	1	1	1	1	1	No hit at cutoff evalue < 1		0	1	18-25	Yes
orf_152	Within-Microsporidia Blast hits only	NOT in KOG			1	1	1	1	1	No hit at cutoff evalue < 1		0	0	no_sigp	Yes
orf_417	Within-Microsporidia Blast hits only	NOT in KOG			1	1	1	1	1	No hit at cutoff evalue < 1		0	0	no_sigp	Yes
orf_248	Within-Microsporidia Blast hits only	NOT in KOG			1	1	1	1	1	No hit at cutoff evalue < 1		0	0	no_sigp	Yes
orf_2715, orf_2716	Within-Microsporidia Blast hits only	NOT in KOG			2	1	0	1	1	No hit at cutoff evalue < 1	yes	6	8	23-24	Yes
orf_1343, orf_1361	Within-Microsporidia Blast hits only	NOT in KOG		orf_1361	2	5	0	0	0	No hit at cutoff evalue < 1		0	1	17-19	Yes
orf_1575	Within-Microsporidia Blast hits only	NOT in KOG		orf_1575	1	2	0	2	2	No hit at cutoff evalue < 1		0	0	17-30	Yes
orf_1838, orf_1840, orf_1843, orf_1643	Within-Microsporidia Blast hits only	NOT in KOG		orf_1838, orf_1843, orf_1643	4	0	0	2	2	No hit at cutoff evalue < 1		0	0	15-27	Yes
orf_2110, orf_2994, orf_3181	Within-Microsporidia Blast hits only	NOT in KOG		orf_2110, orf_3181	3	2	1	1	1	No hit at cutoff evalue < 1		0	1	18-24	Yes
orf_2317	Within-Microsporidia Blast hits only	NOT in KOG			1	1	0	1	1	No hit at cutoff evalue < 0.1		0	0	no_sigp	Yes
orf_2632	Within-Microsporidia Blast hits only	NOT in KOG			1	1	0	1	1	No hit at cutoff evalue < 0.1		0	0	no_sigp	Yes
orf_2037	Within-Microsporidia Blast hits only	NOT in KOG			1	1	1	1	1	No hit at cutoff evalue < 0.1		0	0	no_sigp	Yes
orf_2971	Within-Microsporidia Blast hits only	NOT in KOG		orf_2971	1	1	0	1	1	No hit at cutoff evalue < 0.1		0	0	no_sigp	Yes
orf_635	Blast hits to Microsporidia, Placozoa, Chordata	NOT in KOG			1	1	1	1	1	No hit at cutoff evalue < 0.01		0	0	no_sigp
orf_610	Blast hits to Microsporidia, Cnidaria	NOT in KOG			1	1	0	1	1	No hit at cutoff evalue < 0.01		0	0	no_sigp
orf_1979	Within-Microsporidia Blast hits only	NOT in KOG			1	1	1	1	1	No hit at cutoff evalue < 0.01		0	0	no_sigp	Yes
orf_1287	Within-Microsporidia Blast hits only	NOT in KOG			1	1	1	1	1	No hit at cutoff evalue < 0.1		0	0	no_sigp	Yes
orf_2002	Within-Microsporidia Blast hits only	NOT in KOG			1	1	1	1	1	No hit at cutoff < 0.1		0	0	no_sigp	Yes
orf_2045	Within-Microsporidia Blast hits only	NOT in KOG			1	1	0	1	1	3aiz_A DNA polymerase sliding clamp B; protein-protein complex, replication; HET: DNA; 2.80A {Sulfolobus tokodaii} PDB: 3aix_B* Probab=92.33 E-value=0.051		0	0	no_sigp
orf_2614	Blast hits to Arthropoda, Microsporidia, Platyhelminthes, Basidiomycota	NOT in KOG			1	1	1	1	1	lcl|consensus Probab=98.46 E-value=3.5e-10. PF12895 Apc3: Anaphase-promoting complex, cyclosome, subunit 3; PDB: 2c2l_D 3kae_A. Probab=93.40 E-value=0.024		0	0	no_sigp
orf_7	Within-Microsporidia Blast hits only	NOT in KOG			1	0	0	1	1	lcl|consensus Probab=97.90 E-value=4.1e-08		0	0	no_sigp
orf_1659	Within-Microsporidia Blast hits only	NOT in KOG			1	1	1	1	1	lcl|consensus Probab=97.38 E-value=1.3e-06. PF04100 Vps53_N: Vps53-like, N-terminal ; InterPro: IPR007234 Vps53 complexes with Vps52 and Vps54 to form a multi-subunit complex involved in regulating membrane trafficking events. Probab=97.19 E-value=3.7e-06		0	0	23-23
orf_2756	Within-Microsporidia Blast hits only	NOT in KOG		orf_2756	1	1	1	1	1	smart00553 SEP Domain present in Saccharomyces cerevisiae Shp1, Drosophila melanogaster eyes closed gene (eyc), and vertebrate p47. Probab=95.48 E-value=0.0015. TIGR00264 alpha-NAC-related protein. This hypothetical protein is found so far only in the Archaea. Probab=94.89 E-value=0.0042		0	0	no_sigp
orf_2048	Within-Microsporidia Blast hits only	NOT in KOG			1	1	0	1	1	3mkq_A Coatomer beta'-subunit; beta-propeller, alpha-solenoid, transport protein; 2.50A {Saccharomyces cerevisiae} Probab=99.96 E-value=2.4e-27		0	0	no_sigp
orf_2055	Within-Microsporidia Blast hits only	NOT in KOG			1	1	0	1	1	lcl|consensus Probab=96.77 E-value=2.7e-05. PRK10696 tRNA 2-thiocytidine biosynthesis protein TtcA; Provisional Probab=96.04 E-value=0.00036		0	0	no_sigp
orf_956	Within-Microsporidia Blast hits only	NOT in KOG			1	1	0	1	1	No hit at cutoff < 0.01		0	0	no_sigp	Yes
orf_979	Blast hits to Arthropoda, Microsporidia, Intramacronucleata, Chordata, Basidiomycota, Cnidaria, Platyhelminthes	NOT in KOG			1	1	1	1	1	HHPred web server: hit PTHR14856-unknown function (evalue = 0), PQ loop repeat family protein (evalue = 3.9e-19)	yes	4	6	16-27
orf_1991	Blast hits to Arthropoda, Microsporidia, Chordata, Chlorophyta	NOT in KOG			1	1	1	1	1	d2vgla_ a.118.1.10 (A:) Adaptin alpha C subunit N-terminal fragment {Mouse (Mus musculus) Probab=99.10 E-value=8.4e-14. 2vgl_A Adaptor protein complex AP-2, alpha 2 subunit; cytoplasmic vesicle, alternative splicing, endocytosis, lipid-binding, golgi apparatus, adaptor, membrane, transport; HET: IHP; 2.59A {Rattus norvegicus} Probab=98.73 E-value=1.7e-11		0	0	no_sigp
orf_950	Blast hits to Microsporidia, Chordata, Actinobacteria	NOT in KOG		orf_950	1	1	2	1	1	d1unqa_ b.55.1.1 (A:) Rac-alpha serine/threonine kinase {Human (Homo sapiens) [TaxId: 9606]} Probab=98.82 E-value=5.3e-12. 2d9y_A Pleckstrin homology domain-containing protein family A member 6; PH domain, PEPP-3, structural genomics, NPPSFA; NMR {Homo sapiens} Probab=98.74 E-value=1.6e-11		0	0	no_sigp
orf_428	Within-Microsporidia Blast hits only	NOT in KOG			1	1	0	1	1	d1tbga_ b.69.4.1 (A:) beta1-subunit of the signal-transducing G protein heterotrimer {Cow (Bos taurus) [TaxId: 9913]} Probab=95.45 E-value=0.0016		0	0	no_sigp
orf_1904	Within-Microsporidia Blast hits only	NOT in KOG			1	1	1	1	1	3ott_A Two-component system sensor histidine kinase; beta-propeller, beta-sandwich, transcription; HET: TBR; 2.30A {Bacteroides thetaiotaomicron} Probab=97.05 E-value=0.0028		0	0	no_sigp
orf_3267	Blast hits to Spirochaetes, Microsporidia, Ascomycota, Actinobacteria, Basidiomycota, Chlorophyta, Chlamydiae/Verrucomicrobia group, Platyhelminthes, Proteobacteria, Bacillariophyta	NOT in KOG			1	1	0	1	1	d1fx2a_ d.58.29.1 (A:) Receptor-type monomeric adenylyl cyclase {Trypanosome (Trypanosoma brucei), different isoform [TaxId: 5691]} Probab=98.85 E-value=3.7e-12		0	1	17-64
orf_1000	Blast hits to Spirochaetes, Bacteroidetes/Chlorobi group, Microsporidia, Deferribacteres, Firmicutes, Nitrospirae, Chlamydiae/Verrucomicrobia group, Synergistetes, Planctomycetes, Actinobacteria, Cyanobacteria, Fibrobacteres/Acidobacteria group, Thermotogae, Aquificae, Fusobacteria, Proteobacteria, Tenericutes	NOT in KOG			1	1	1	1	1	COG0283 Cmk Cytidylate kinase [Nucleotide transport and metabolism] Probab=100.00 E-value=0. PRK12269 bifunctional cytidylate kinase/ribosomal protein S1; Provisional Probab=100.00 E-value=0		0	0	no_sigp
orf_230	Blast hits to Arthropoda, Microsporidia, Intramacronucleata, Ascomycota, Basidiomycota, Streptophyta,	NOT in KOG			1	0	1	1	1	COG0170 SEC59 Dolichol kinase [Lipid metabolism] Probab=98.99 E-value=5.1e-13. PF01148 CTP_transf_1: Cytidylyltransferase family; InterPro: IPR000374 Phosphatidate cytidylyltransferase (2.7.7.41 from EC (also known as CDP- diacylglycerol synthase) (CDS). Probab=96.31 E-value=0.00016		2	7	20-30
orf_1395	Blast hits to Microsporidia, Ascomycota	NOT in KOG			1	1	1	1	1	cd07991 LPLAT_LPCAT1-like Lysophospholipid Acyltransferases (LPLATs) of Glycerophospholipid Biosynthesis: LPCAT1-like. Probab=96.85 E-value=1.9e-05		0	1	no_sigp
orf_3041	Within-Microsporidia Blast hits only	NOT in KOG		orf_3041	1	1	2	1	1	cd07308 lectin_leg-like legume-like lectins: ERGIC-53, ERGL, VIP36, VIPL, EMP46, and EMP47. The legume-like (leg-like) lectins are eukaryotic intracellular sugar transport proteins with a carbohydrate recognition domain similar to that of the legume lectins. Probab=98.55 E-value=1.3e-10		1	1	21-22
orf_1753	Within-Microsporidia Blast hits only	NOT in KOG		orf_1753	1	0	1	1	1	cd05831 Ribosomal_P1 Ribosomal protein P1. This subfamily represents the eukaryotic large ribosomal protein P1. Probab=98.58 E-value=9.4e-11		0	0	23-23
orf_2652	Within-Microsporidia Blast hits only	NOT in KOG			1	1	0	1	1	3a1j_A Cell cycle checkpoint control protein RAD9A; DNA damage, DNA repair, exonuclease, hydrolase, nuclease, nucleus, phosphoprotein, polymorphism, cytoplasm; HET: SUC; 2.50A {Homo sapiens} PDB: 3ggr _A (evalue 0.0096)		0	0	23-23
orf_2911	Within-Microsporidia Blast hits only	NOT in KOG		orf_2911	1	1	0	1	1	Peregrin; four-helix bundle, transcription activator, structural genomics, NPPSFA, national project on protein structural and functional analyses; NMR {Homo sapiens} (evalue=0.0017), second best hit: Bromodomain-containing protein 7; helix, LEFT-handed four-helix bundle, transcription; NMR {Homo sapiens} (evalue=0.0058)		0	1	21-21
orf_2335	Within-Microsporidia Blast hits only	NOT in KOG		orf_2335	1	0	0	1	1	3q87_A Putative uncharacterized protein ECU08_1170; SAM-methyltransferase, methyltransferase, methylation, trans activator-transferase complex; HET: SAM; 2.00A {Encephalitozoon cuniculi} Probab=100.00 E-value=8.9e-36		0	0	no_sigp
orf_601	Within-Microsporidia Blast hits only	NOT in KOG			1	1	1	1	1	3pev_B Nucleoporin GLE1; RECA, heat, DEAD-BOX, ATPase, helicase, mRNA export, nuclear hydrolase; HET: IHP; 2.50A {Saccharomyces cerevisiae} PDB: 3peu_B* 3pex_B* 3pez_B* Probab=98.45 E-value=3.7e-10		0	0	no_sigp
orf_146	Within-Microsporidia Blast hits only	NOT in KOG			1	1	0	0	0	3oym_A PFV integrase, P42IN; protein-DNA complex; HET: DNA; 2.02A {Human spumaretrovirus} PDB (Probab=95.89 E-value=0.00055)		0	0	no_sigp
orf_2556	Blast hits to Microsporidia, Ascomycota	NOT in KOG			1	1	13	1	1	3n4x_A Monopolin complex subunit CSM1; meiosis, rDNA, replication (Probab=94.08 E-value=0.012)		0	0	no_sigp
orf_2984	Within-Microsporidia Blast hits only	NOT in KOG			1	1	0	1	1	1oqy_A HHR23A, UV excision repair protein RAD23 homolog A; DNA repair, proteasome-mediated degradation, protein-protein interaction, replication; NMR {Homo sapiens} Probab=97.13 E-value=0.0016		1	2	no_sigp
orf_3278	Blast hits to Microsporidia, Cnidaria	NOT in KOG		orf_3278	1	1	0	1	1	3m1i_B RAN-specific GTPase-activating protein 1; heat repeat, GTP-binding, nucleotide-binding, NUCL protein transport, transport, cytoplasm, GTPase activation; HET: GTP; (Probab=98.12 E-value=7.5e-09)		0	0	no_sigp
orf_1130	Within-Microsporidia Blast hits only	NOT in KOG		orf_1130	1	1	1	1	1	3l1w_A Uncharacterized protein; APC29019.2, conserved protein, enterococcus faecalis V583, PSI-2, MCSG, structural genomics; 1.60A {Enterococcus faecalis} Probab=98.75 E-value=1.4e-11. 3g6s_A Putative endonuclease/exonuclease/phosphatase family protein; alpha-beta protein, structural genomics, PSI-2; 2.50A {Bacteroides vulgatus atcc 8482} Probab=98.74 E-value=1.6e-11		0	0	14-22
orf_385	Blast hits to Firmicutes, Microsporidia	NOT in KOG			1	1	1	1	1	3k49_A MRNA-binding protein PUF3; PUF3, pumilio, RNA binding, mitochondrial mRNA,, cytoplasm, membrane, mitochondrion; HET: CIT; 2.50A {Saccharomyces cerevisiae} PDB: 3k4e_A Probab=98.96 E-value=8e-13		0	0	no_sigp
orf_1431	Within-Microsporidia Blast hits only	NOT in KOG			1	1	0	1	1	3hxj_A Pyrrolo-quinoline quinone; all beta protein. incomplete 8-blade beta-propeller., structural genomics, PSI-2; 2.00A {Methanococcus maripaludis C7} Probab=95.76 E-value=0.00077		0	0	no_sigp
orf_1547	Within-Microsporidia Blast hits only	NOT in KOG		orf_1547	1	4	0	1	1	3hbe_X Class IV chitinase CHIA4-PA2; endochitinase, family 19, conformational changes, chitin-binding, glycosidase, hydrolase; 1.55A {Picea abies} PDB: (Probab=98.00 E-value=2.1e-08 ).		0	0	16-23
orf_2288, orf_2675, orf_2837	Within-Microsporidia Blast hits only	NOT in KOG			3	1	0	0	0	3g91_A MTH0212, exodeoxyribonuclease; double-strand specific 3'-5' exonuclease, AP endonuclease; HET: PG4; 1.23A Probab=97.53 E-value=5e-07		0	0	no_sigp
orf_565	Within-Microsporidia Blast hits only	NOT in KOG			1	0	0	1	1	3ei3_A DNA damage-binding protein 1; UV-damage, DDB, nucleotide excision repair, xeroderma pigmentosum, cytoplasm, DNA repair; HET: DNA PG4; 2.30A {Homo sapiens} Probab=99.96 E-value=4e-34		0	0	no_sigp
orf_1781	Blast hits to Microsporidia, Chlorophyta	NOT in KOG			1	0	0	1	1	3dtp_E RLC, myosin regulatory light chain; muscle protein, smooth muscle, myosin subfragment 2, heavy meromyosin, essential light chain; 20.00A {Avicularia avicularia} (Probab=96.73 E-value=3.2e-05 ). d1hqva_ a.39.1.8 (A:) Apoptosis-linked protein alg-2 {Mouse (Mus musculus) (Probab=96.48 E-value=8.6e-05 )		0	0	no_sigp
orf_1359	Within-Microsporidia Blast hits only	NOT in KOG			1	1	0	0	0	No hit at cutoff < 0.01		0	0	no_sigp	Yes
orf_1355	Within-Microsporidia Blast hits only	NOT in KOG			1	1	1	1	1	2ziu_B Crossover junction endonuclease EME1; helix-hairpin-helix, alternative splicing, DNA damage, DNA recombination, DNA repair, hydrolase, magnesium; 2.70A {Homo sapiens} PDB: 2ziw_B 2zix_B 2ziv_B Probab=97.53 E-value=5.3e-07		0	0	no_sigp
orf_1023	Within-Microsporidia Blast hits only	NOT in KOG		orf_1023	1	1	0	1	1	2y6e_A Ubiquitin carboxyl-terminal hydrolase 4; HET: CME; 2.40A {Homo sapiens} Probab=98.31 E-value=1.4e-09		0	0	no_sigp
orf_1488	Blast hits to Microsporidia, Ascomycota, Chordata, Cnidaria	NOT in KOG			1	1	1	1	1	2xub_A DNA-directed RNA polymerase III subunit RPC3; transcription, winged helix; 2.80A {Homo sapiens} PDB: 2xv4_S Probab=99.87 E-value=1.3e-26		0	0	no_sigp
orf_2880	Within-Microsporidia Blast hits only	NOT in KOG			1	1	1	1	1	2wa0_A Melanoma-associated antigen 4; immune system, multiple anomalous dispersion, cancer/testis antigen 1.4, melanoma antigen family A 4, CT1.4, MAGE-41; 2.30A {Homo sapiens} Probab=97.21 E-value=3.3e-06. PF01454 MAGE: MAGE family;		0	1	no_sigp
orf_1730	Blast hits to Bacteroidetes/Chlorobi group, Microsporidia, Firmicutes, Chloroflexi, Ascomycota, Actinobacteria, Cyanobacteria, Fibrobacteres/Acidobacteria group, Thermotogae, Basidiomycota, Chlamydiae/Verrucomicrobia group, Fusobacteria, Planctomycetes, Proteobacteria, Dictyoglomi, Euryarchaeota	NOT in KOG			1	1	0	1	1	2vyo_A ECU11_0510, chitooligosaccharide deacetylase; CE4 esterase, native protein, microsporidian, chitin deacetylase, hydrolase, inactive; 1.50A {Encephalitozoon cuniculi} Probab=100.00 E-value=0		0	0	17-32
orf_1123	Within-Microsporidia Blast hits only	NOT in KOG		orf_1123	1	0	1	1	1	2pi2_E Replication protein A 14 kDa subunit; FULL-length RPA14/32, ssDNA binding protein, OB-fold, dioxane, DNA binding protein; 2.00A {Homo sapiens} SCOP: b.40.4.3 PDB: 2pqa_B 2z6k_C Probab=97.98 E-value=2.3e-08 Score=69.52		0	0	no_sigp
orf_1592	Blast hits to Microsporidia, Euryarchaeota, Thaumarchaeota	NOT in KOG			1	0	0	1	1	2i7x_A Protein CFT2; polyadenylation, metallo-B-lactamase, PRE-mRNA processing, artemis, V(D)J recombination, double-strand break repair (Probab=99.51 E-value=8e-18 )		0	0	no_sigp
orf_743	Blast hits to Spirochaetes, Cyanobacteria, Microsporidia, Intramacronucleata, Chlamydiae/Verrucomicrobia group, Chloroflexi, Ascomycota, Chordata, Bacteroidetes/Chlorobi group, Basidiomycota, Cnidaria, Proteobacteria, Arthropoda, Euryarchaeota, Streptophyta	NOT in KOG			1	0	0	1	1	2ctq_A DNAJ homolog subfamily C member 12; J-domain, chaperone, helix-turn-helix, structural genomics, NPPSFA; NMR {Homo sapiens} (Probab=97.25 E-value=2.7e-06)		0	0	no_sigp
orf_1447	Blast hits to Microsporidia, Ascomycota	NOT in KOG			1	1	0	0	0	2cay_A VPS36 PH domain, vacuolar protein sorting protein 36; transport, ESCRT-II, lipid-binding, multivesicular bodies, membrane; 1.9A {Saccharomyces cerevisiae} SCOP: b.55.1.12 (Probab=96.26 E-value=0.00018)		0	0	no_sigp
orf_2259	Within-Microsporidia Blast hits only	NOT in KOG			1	1	0	1	1	1z7x_W Ribonuclease inhibitor; leucine-rich repeat, enzyme- inhibitor complex, structural genomics, protein structure initiative, PSI, CESG; HET: CIT; 1.95A {Homo sapiens} Probab=94.16 E-value=0.01		0	0	no_sigp
orf_1978	Within-Microsporidia Blast hits only	NOT in KOG			1	0	1	1	1	Geminin inhibits DNA replication by preventing the incorporation of MCM complex into prereplication complex, and is degraded during the mitotic phase of the cell cycle. It has been proposed that geminin inhibits DNA replication during S, G2, and M phases and that geminin destruction at the metaphase-anaphase transition permits replication in the succeeding cell cycle. Probab=96.74 E-value=0.0039		0	0	no_sigp
orf_172	Within-Microsporidia Blast hits only	NOT in KOG			1	0	1	1	1	1a79_A TRNA endonuclease; 2.28A {Methanocaldococcus jannaschii} SCOP: c.52.2.1 d.75.1.1 Probab=96.52 E-value=7.3e-05		0	1	no_sigp
orf_28	Within-Microsporidia Blast hits only	NOT in KOG			1	0	0	1	1	d1nr0a1 b.69.4.1 (A:2-312) Actin interacting protein 1 {Nematode (Caenorhabditis elegans) [TaxId: 6239]} Probab=100.00 E-value=3.1e-30		0	0	no_sigp
orf_1909	Within-Microsporidia Blast hits only	NOT in KOG			1	1	0	1	1	No hit at cutoff < 0.01		0	0	no_sigp	Yes
orf_2137	Blast hits to Spirochaetes, Bacteroidetes/Chlorobi group, Microsporidia, Apicomplexa, Firmicutes, Actinobacteria, Tenericutes, Fusobacteria, Proteobacteria, Bacillariophyta	NOT in KOG			1	1	45	0	0	d12asa_ d.104.1.1 (A:) Asparagine synthetase {Escherichia coli [TaxId: 562]} Probab=100.00 E-value=0		0	0	no_sigp
orf_1674	Within-Microsporidia Blast hits only	NOT in KOG			1	0	1	1	1	cd05791 S1_CSL4 S1_CSL4: CSL4, S1-like RNA-binding domain. S1-like RNA-binding domains are found in a wide variety of RNA-associated proteins. ScCSL4 protein is a subunit of the exosome complex. The exosome plays a central role in 3' to 5' RNA processing and degradation in eukarytes and archaea. Its functions include the removal of incorrectly processed RNA and the maintenance of proper levels of…		0	0	no_sigp
orf_3037	Within-Microsporidia Blast hits only	NOT in KOG		orf_3037	1	0	1	1	1	PF00789 UBX: UBX domain; InterPro: The UBX domain is found in ubiquitin-regulatory proteins, which are members of the ubiquitination pathway, as well as a number of other proteins including FAF-1 (FAS-associated factor 1), the human Rep-8 reproduction protein and several hypothetical proteins from yeast. The function of the UBX domain is not known although the fragment of avian FAF-1 containing t…		0	1	24-24
orf_543	Within-Microsporidia Blast hits only	NOT in KOG			1	0	0	1	1	No hit at cutoff < 0.01		2	2	29-32	Yes
orf_2168	Within-Microsporidia Blast hits only	NOT in KOG			1	0	0	1	1	TIGR03304 (E-value=2.7e-15)outer membrane insertion C-terminal signal. TIGR01167 (E-value=1.1e-11) LPXTG-motif cell wall anchor domain. TIGR03057 (E-value=8.2e-08)		2	4	25-27
orf_1451	Within-Microsporidia Blast hits only	NOT in KOG			1	0	0	1	1	TIGR03304 (Probab=99.45 E-value=6.2e-17) outer membrane insertion C-terminal signal. TIGR01167 (Probab=99.09 E-value=1.4e-13) LPXTG-motif cell wall anchor domain. TIGR03057 (Probab=97.53 E-value=7.2e-07) X-X-X-Leu-X-X-Gly heptad repeats. TIGR00756 (Probab=95.53 E-value=0.0019) pentatricopeptide repeat domain		1	2	no_sigp
orf_3050	Within-Microsporidia Blast hits only	NOT in KOG			1	0	0	1	1	No hit at cutoff < 0.01		0	1	17-24	Yes
orf_1776	Blast hits to Microsporidia, Actinobacteria	NOT in KOG		orf_1776	1	0	0	1	1	TIGR01167 (E-value=7.9e-17) LPXTG-motif cell wall anchor domain. TIGR03304 (E-value=4.9e-14) outer membrane insertion C-terminal signal. TIGR03057 (E-value=6.6e-08) X-X-X-Leu-X-X-Gly heptad repeats. TIGR00756 (Probab=94.33 E-value=0.013) pentatricopeptide. PIRSF032522 (Probab=93.58 E-value=0.098) TcaA repeat domain;		1	1	no_sigp
orf_981	Within-Microsporidia Blast hits only	NOT in KOG			1	0	0	0	1	PF10197 Cir_N: N-terminal domain of CBF1 interacting co-repressor CIR; InterPro: This entry represents a 45 residue conserved region at the N-terminal end of a family of proteins referred to as CIRs (CBF1-interacting co-repressors). Probab=99.49 E-value=1e-13		0	0	no_sigp
orf_777	Within-Microsporidia Blast hits only	NOT in KOG		orf_777	1	1	1	1	1	No hit at cutoff < 0.01		0	0	no_sigp	Yes
