# Supplementary material for: The Genome of the Obligate Intracellular Parasite Trachipleistophora hominis: New Insights into Microsporidian Genome Dynamics and Reductive Evolution
Source: PLoS Pathog. 2012 Oct 25;8(10):e1002979. doi: 10.1371/journal.ppat.1002979 (PMC3486916; doi:10.1371/journal.ppat.1002979)
Supplement: Table S9 — Details of the 93 protein families that may be unique to microsporidia including representation in the spore proteomics data. (XLS) [file ppat.1002979.s025.xls]

## Sheet: T9
Supplementary Table 9: Details of the 93 protein families that may be unique to microsporidia including representation in the spore proteomics data. * denotes ORF that is present in the spore proteomics data. Min_tm and max_tm give the smallest and largest number of transmembrane domains found in proteins of the respective family. Signal peptide predictions (SignalP) are based on T. hominis only.
T.hominis ORF(s)	Best KOG hits based on BLASTP (cut-off e-value ≤ 0.01)	Gene product annotation	No. of Thom genes in protein cluster	No. of Nce genes in protein cluster	No. of Ebi genes in protein cluster	No. of Ecu genes in protein cluster	No. of Ein genes in protein cluster	Putative T.hominis transporters	min_tm	max_tm	signalp
orf_3144	Within-Microsporidia Blast hits only	Projectin/twitchin and related proteins	1	1	1	1	1		0	0	26-26
orf_2528	Within-Microsporidia Blast hits only	hypothetical protein	1	1	0	1	1		0	0	24-24
orf_1365	Within-Microsporidia Blast hits only	hypothetical protein	1	0	1	1	1		0	0	no_sigp
orf_2810	Within-Microsporidia Blast hits only	hypothetical protein	1	0	0	1	1		0	0	no_sigp
orf_1070	Within-Microsporidia Blast hits only	hypothetical protein	1	1	1	1	1		0	0	no_sigp
orf_916	Within-Microsporidia Blast hits only	hypothetical protein	1	1	2	1	1		0	0	no_sigp
orf_117, orf_2882	Within-Microsporidia Blast hits only	uncharacterised conserved transporter	2	1	0	1	1	yes	4	5	no_sigp
orf_1554*	Within-Microsporidia Blast hits only	hypothetical protein	1	1	1	1	1		0	0	no_sigp
orf_500	Within-Microsporidia Blast hits only	hypothetical protein	1	1	1	1	1		1	1	no_sigp
orf_391	Within-Microsporidia Blast hits only	hypothetical protein	1	1	1	1	1		0	0	no_sigp
orf_2505	Within-Microsporidia Blast hits only	hypothetical protein	1	1	1	1	1		0	0	no_sigp
orf_314	Within-Microsporidia Blast hits only	hypothetical protein	1	1	1	1	1		0	0	no_sigp
orf_871	Within-Microsporidia Blast hits only	hypothetical protein	1	1	1	1	1		0	0	no_sigp
orf_600	Within-Microsporidia Blast hits only	hypothetical protein	1	1	1	1	1		0	0	no_sigp
orf_768	Within-Microsporidia Blast hits only	hypothetical protein	1	1	1	1	1		0	0	no_sigp
orf_567	Within-Microsporidia Blast hits only	hypothetical protein	1	1	1	1	1		0	0	no_sigp
orf_1530	Within-Microsporidia Blast hits only	hypothetical protein	1	1	0	1	1		1	1	17-22
orf_144	Within-Microsporidia Blast hits only	hypothetical protein	1	0	0	1	1		0	0	no_sigp
orf_169	Within-Microsporidia Blast hits only	hypothetical protein	1	0	0	1	1		0	0	no_sigp
orf_1334, orf_1382, orf_150, orf_257, orf_3244, orf_51, orf_52, orf_53	Within-Microsporidia Blast hits only	uncharacterised conserved transporter	8	0	0	2	2	yes	2	4	25-59
orf_368	Within-Microsporidia Blast hits only	hypothetical protein	1	1	10	1	1		0	0	no_sigp
orf_1576*	Within-Microsporidia Blast hits only	hypothetical protein	1	1	15	1	1		0	0	18-22
orf_2624	Within-Microsporidia Blast hits only	hypothetical protein	1	0	1	0	0		0	0	no_sigp
orf_1745*	Within-Microsporidia Blast hits only	hypothetical protein	1	0	1	0	0		1	2	20-20
orf_2016	Within-Microsporidia Blast hits only	hypothetical protein	1	0	1	0	0		0	0	no_sigp
orf_505	Within-Microsporidia Blast hits only	hypothetical protein	1	0	0	1	1		0	0	no_sigp
orf_1869	Within-Microsporidia Blast hits only	hypothetical protein	1	0	0	1	1		0	0	no_sigp
orf_3259	Within-Microsporidia Blast hits only	hypothetical protein	1	0	0	1	1		0	0	no_sigp
orf_105	Within-Microsporidia Blast hits only	hypothetical protein	1	0	0	1	1		0	0	no_sigp
orf_3088	Within-Microsporidia Blast hits only	hypothetical protein	1	0	0	1	1		0	0	no_sigp
orf_210	Within-Microsporidia Blast hits only	hypothetical protein	1	0	0	1	1		0	0	no_sigp
orf_3208	Within-Microsporidia Blast hits only	hypothetical protein	1	0	0	1	1		0	0	no_sigp
orf_972	Within-Microsporidia Blast hits only	hypothetical protein	1	0	0	1	1		0	0	no_sigp
orf_2990	Within-Microsporidia Blast hits only	hypothetical protein	1	0	0	1	1		0	0	no_sigp
orf_742*	Within-Microsporidia Blast hits only	hypothetical protein	1	1	0	0	1		1	1	22-24
orf_2301	Within-Microsporidia Blast hits only	hypothetical protein	1	1	0	1	1		0	0	no_sigp
orf_2189	Within-Microsporidia Blast hits only	hypothetical protein	1	1	0	1	1		0	0	no_sigp
orf_2020	Within-Microsporidia Blast hits only	hypothetical protein	1	1	0	1	1		0	0	no_sigp
orf_397	Within-Microsporidia Blast hits only	Extracellular matrix glycoprotein Laminin subunits alpha and gamma	1	1	0	1	1		0	0	26-26
orf_1364*	Within-Microsporidia Blast hits only	hypothetical protein	1	1	0	1	1		0	0	17-22
orf_1779	Within-Microsporidia Blast hits only	hypothetical protein	1	0	1	1	1		0	0	no_sigp
orf_2871	Within-Microsporidia Blast hits only	hypothetical protein	1	0	1	1	1		0	0	no_sigp
orf_1109	Within-Microsporidia Blast hits only	hypothetical protein	1	0	1	1	1		0	1	no_sigp
orf_2275	Within-Microsporidia Blast hits only	hypothetical protein	1	0	1	1	1		0	0	no_sigp
orf_2656	Within-Microsporidia Blast hits only	hypothetical protein	1	1	0	1	1		0	0	no_sigp
orf_2827	Within-Microsporidia Blast hits only	hypothetical protein	1	1	0	1	1		0	0	22-22
orf_1783	Within-Microsporidia Blast hits only	hypothetical protein	1	1	0	1	1		0	0	no_sigp
orf_185	Within-Microsporidia Blast hits only	hypothetical protein	1	1	0	1	1		0	0	no_sigp
orf_1785	Within-Microsporidia Blast hits only	hypothetical protein	1	1	0	1	1		0	0	no_sigp
orf_1145	Within-Microsporidia Blast hits only	hypothetical protein	1	1	0	1	1		0	0	no_sigp
orf_2732	Within-Microsporidia Blast hits only	hypothetical protein	1	1	0	1	1		0	1	16-17
orf_2446	Within-Microsporidia Blast hits only	uncharacterised conserved transporter	1	1	0	1	1	yes	3	4	no_sigp
orf_2196	Within-Microsporidia Blast hits only	hypothetical protein	1	1	0	1	1		0	0	25-25
orf_2052	Within-Microsporidia Blast hits only	hypothetical protein	1	1	0	1	1		0	0	no_sigp
orf_2825	Within-Microsporidia Blast hits only	protein containing Zinc finger, C2H2-like	1	1	0	1	1		0	1	no_sigp
orf_1274	Within-Microsporidia Blast hits only	hypothetical protein	1	1	0	1	1		0	0	18-23
orf_116	Within-Microsporidia Blast hits only	hypothetical protein	1	1	0	1	1		0	0	no_sigp
orf_2878	Within-Microsporidia Blast hits only	uncharacterised conserved transporter	1	1	0	1	1	yes	5	7	28-37
orf_1333	Within-Microsporidia Blast hits only	hypothetical protein	1	1	0	1	1		0	0	no_sigp
orf_2494	Within-Microsporidia Blast hits only	hypothetical protein	1	1	0	1	1		2	7	33-43
orf_5	Within-Microsporidia Blast hits only	hypothetical protein	1	1	1	1	1		0	1	no_sigp
orf_44	Within-Microsporidia Blast hits only	uncharacterised conserved transporter	1	1	1	1	1	yes	2	5	25-25
orf_1106	Within-Microsporidia Blast hits only	hypothetical protein	1	1	1	1	1		0	0	31-31
orf_3112	Within-Microsporidia Blast hits only	hypothetical protein	1	1	1	1	1		0	0	no_sigp
orf_2356	Within-Microsporidia Blast hits only	hypothetical protein	1	1	1	1	1		1	3	no_sigp
orf_1756*	Within-Microsporidia Blast hits only	putative polar tube protein 2 (PTP2)	1	1	1	1	1		0	0	16-24
orf_2515	Within-Microsporidia Blast hits only	hypothetical protein	1	1	1	1	1		0	0	no_sigp
orf_3203	Within-Microsporidia Blast hits only	hypothetical protein	1	1	1	1	1		0	0	no_sigp
orf_699	Within-Microsporidia Blast hits only	hypothetical protein	1	1	1	1	1		0	0	no_sigp
orf_686*	Within-Microsporidia Blast hits only	hypothetical protein	1	1	1	1	1		4	4	no_sigp
orf_2900	Within-Microsporidia Blast hits only	hypothetical protein	1	1	1	1	1		0	0	no_sigp
orf_2172*	Within-Microsporidia Blast hits only	hypothetical protein	1	1	1	1	1		0	1	18-25
orf_152*	Within-Microsporidia Blast hits only	hypothetical protein	1	1	1	1	1		0	0	no_sigp
orf_417	Within-Microsporidia Blast hits only	hypothetical protein	1	1	1	1	1		0	0	no_sigp
orf_248	Within-Microsporidia Blast hits only	hypothetical protein	1	1	1	1	1		0	0	no_sigp
orf_2715, orf_2716	Within-Microsporidia Blast hits only	uncharacterised conserved transporter	2	1	0	1	1	yes	6	8	23-24
orf_1343, orf_1361*	Within-Microsporidia Blast hits only	hypothetical protein	2	5	0	0	0		0	1	17-19
orf_1575*	Within-Microsporidia Blast hits only	hypothetical protein	1	2	0	2	2		0	0	17-30
orf_1838*, orf_1840*, orf_1843*, orf_1643*	Within-Microsporidia Blast hits only	hypothetical protein, orf_1643 - protein containing Ricin B-related lectin	4	0	0	2	2		0	0	15-27
orf_2110*, orf_2994*, orf_3181*	Within-Microsporidia Blast hits only	hypothetical protein	3	2	1	1	1		0	1	18-24
orf_2317	Within-Microsporidia Blast hits only	hypothetical protein	1	1	0	1	1		0	0	no_sigp
orf_2632*	Within-Microsporidia Blast hits only	hypothetical protein	1	1	0	1	1		0	0	no_sigp
orf_2037	Within-Microsporidia Blast hits only	hypothetical protein	1	1	1	1	1		0	0	no_sigp
orf_2971*	Within-Microsporidia Blast hits only	hypothetical protein	1	1	0	1	1		0	0	no_sigp
orf_1979	Within-Microsporidia Blast hits only	hypothetical protein	1	1	1	1	1		0	0	no_sigp
orf_1287	Within-Microsporidia Blast hits only	hypothetical protein	1	1	1	1	1		0	0	no_sigp
orf_2002*	Within-Microsporidia Blast hits only	hypothetical protein	1	1	1	1	1		0	0	no_sigp
orf_956	Within-Microsporidia Blast hits only	hypothetical protein	1	1	0	1	1		0	0	no_sigp
orf_1359	Within-Microsporidia Blast hits only	hypothetical protein	1	1	0	0	0		0	0	no_sigp
orf_1909	Within-Microsporidia Blast hits only	hypothetical protein	1	1	0	1	1		0	0	no_sigp
orf_543	Within-Microsporidia Blast hits only	hypothetical protein	1	0	0	1	1		2	2	29-32
orf_3050	Within-Microsporidia Blast hits only	hypothetical protein	1	0	0	1	1		0	1	17-24
orf_777	Within-Microsporidia Blast hits only	hypothetical protein	1	1	1	1	1		0	0	no_sigp
