# Supplementary material for: The Genome of the Obligate Intracellular Parasite Trachipleistophora hominis: New Insights into Microsporidian Genome Dynamics and Reductive Evolution
Source: PLoS Pathog. 2012 Oct 25;8(10):e1002979. doi: 10.1371/journal.ppat.1002979 (PMC3486916; doi:10.1371/journal.ppat.1002979)
Supplement: Table S10 — Details of the 371 ORF in the 88 T. hominis-specific gene families. (XLS) [file ppat.1002979.s026.xls]

## Sheet: T10
Supplementary Table 10: Details of the 371 ORF in the 88 T. hominis specific gene families. * denotes ORF that is present in the spore proteomics data.
Orf	SignalP	Length (aa)	Number of transmembrane domains	Transmembrane topology (numbers denote transmembrane region, o = outside, i = inside)	Gene product annotation	Total number of sequence in the same cluster	sequence containing leucine rich repeats (LRRs)	cluster name
orf_1621	N	980	0	o	putative LRR containing protein	107	yes	107_107_c18.faa.faa
orf_1634	N	889	0	o	putative LRR containing protein	107	yes	107_107_c18.faa.faa
orf_2677	N	542	0	o	putative LRR containing protein	107	yes	107_107_c18.faa.faa
orf_316	N	975	0	o	putative LRR containing protein	107	yes	107_107_c18.faa.faa
orf_1605	N	217	0	o	putative LRR containing protein	107	yes	107_107_c18.faa.faa
orf_1604	N	496	0	o	putative LRR containing protein	107	yes	107_107_c18.faa.faa
orf_352	N	423	0	o	putative LRR containing protein	107	yes	107_107_c18.faa.faa
orf_351	N	295	0	o	putative LRR containing protein	107	yes	107_107_c18.faa.faa
orf_350	N	758	0	o	putative LRR containing protein	107	yes	107_107_c18.faa.faa
orf_2719	N	323	0	o	putative LRR containing protein	107	yes	107_107_c18.faa.faa
orf_2718	N	1138	0	o	putative LRR containing protein	107	yes	107_107_c18.faa.faa
orf_2772	N	949	0	o	putative LRR containing protein	107	yes	107_107_c18.faa.faa
orf_2771	N	363	0	o	putative LRR containing protein	107	yes	107_107_c18.faa.faa
orf_2770	N	384	0	o	putative LRR containing protein	107	yes	107_107_c18.faa.faa
orf_2776	N	183	0	o	putative LRR containing protein	107	yes	107_107_c18.faa.faa
orf_1590	Y	404	0	o	putative LRR containing protein	107	yes	107_107_c18.faa.faa
orf_1594	N	946	0	o	putative LRR containing protein	107	yes	107_107_c18.faa.faa
orf_1570	N	424	0	o	putative LRR containing protein	107	yes	107_107_c18.faa.faa
orf_1572	N	233	0	o	putative LRR containing protein	107	yes	107_107_c18.faa.faa
orf_1571	N	256	0	o	putative LRR containing protein	107	yes	107_107_c18.faa.faa
orf_1582	N	160	0	o	putative LRR containing protein	107	yes	107_107_c18.faa.faa
orf_1559	N	817	0	o	putative LRR containing protein	107	yes	107_107_c18.faa.faa
orf_1557	N	498	0	o	putative LRR containing protein	107	yes	107_107_c18.faa.faa
orf_1558	N	459	0	o	putative LRR containing protein	107	yes	107_107_c18.faa.faa
orf_1521	N	457	0	o	FOG: Leucine rich repeat (similar to SOG2;)	107	yes	107_107_c18.faa.faa
orf_453	Y	963	0	o	putative LRR containing protein	107	yes	107_107_c18.faa.faa
orf_2566	N	881	0	o	putative LRR containing protein	107	yes	107_107_c18.faa.faa
orf_421	N	954	0	o	putative LRR containing protein	107	yes	107_107_c18.faa.faa
orf_424	N	211	0	o	putative LRR containing protein	107	yes	107_107_c18.faa.faa
orf_425	N	1542	0	o	putative LRR containing protein	107	yes	107_107_c18.faa.faa
orf_423	N	194	0	o	putative LRR containing protein	107	yes	107_107_c18.faa.faa
orf_481	N	226	0	o	putative LRR containing protein	107	yes	107_107_c18.faa.faa
orf_994	N	213	0	o	putative LRR containing protein	107	yes	107_107_c18.faa.faa
orf_993	N	235	0	o	putative LRR containing protein	107	yes	107_107_c18.faa.faa
orf_2617	N	452	0	o	putative LRR containing protein	107	yes	107_107_c18.faa.faa
orf_2619	N	419	0	o	putative LRR containing protein	107	yes	107_107_c18.faa.faa
orf_2607	N	997	0	o	putative LRR containing protein	107	yes	107_107_c18.faa.faa
orf_2606	N	322	0	o	putative LRR containing protein	107	yes	107_107_c18.faa.faa
orf_2604	N	940	0	o	putative LRR containing protein	107	yes	107_107_c18.faa.faa
orf_2603	N	981	0	o	putative LRR containing protein	107	yes	107_107_c18.faa.faa
orf_2676	N	675	0	o	putative LRR containing protein	107	yes	107_107_c18.faa.faa
orf_42	N	125	0	o	putative LRR containing protein	107	yes	107_107_c18.faa.faa
orf_38	N	261	0	o	putative LRR containing protein	107	yes	107_107_c18.faa.faa
orf_24	N	143	0	o	putative LRR containing protein	107	yes	107_107_c18.faa.faa
orf_25	N	801	0	o	putative LRR containing protein	107	yes	107_107_c18.faa.faa
orf_1987	N	1518	0	o	putative LRR containing protein	107	yes	107_107_c18.faa.faa
orf_143	N	972	0	o	putative LRR containing protein	107	yes	107_107_c18.faa.faa
orf_1914	N	595	0	o	putative LRR containing protein	107	yes	107_107_c18.faa.faa
orf_120	N	1189	0	o	putative LRR containing protein	107	yes	107_107_c18.faa.faa
orf_131	N	171	0	o	putative LRR containing protein	107	yes	107_107_c18.faa.faa
orf_130	N	477	0	o	putative LRR containing protein	107	yes	107_107_c18.faa.faa
orf_132	N	939	0	o	putative LRR containing protein	107	yes	107_107_c18.faa.faa
orf_1817	N	477	0	o	putative LRR containing protein	107	yes	107_107_c18.faa.faa
orf_1818	N	472	0	o	putative LRR containing protein	107	yes	107_107_c18.faa.faa
orf_3101	N	390	0	o	putative LRR containing protein	107	yes	107_107_c18.faa.faa
orf_3102	N	377	0	o	putative LRR containing protein	107	yes	107_107_c18.faa.faa
orf_3175	N	959	0	o	putative LRR containing protein	107	yes	107_107_c18.faa.faa
orf_1744	N	248	0	o	putative LRR containing protein	107	yes	107_107_c18.faa.faa
orf_288	N	243	0	o	putative LRR containing protein	107	yes	107_107_c18.faa.faa
orf_289	N	188	0	o	putative LRR containing protein	107	yes	107_107_c18.faa.faa
orf_1796	N	964	0	o	putative LRR containing protein	107	yes	107_107_c18.faa.faa
orf_275	N	164	0	o	putative LRR containing protein	107	yes	107_107_c18.faa.faa
orf_254	N	956	0	o	putative LRR containing protein	107	yes	107_107_c18.faa.faa
orf_1716	Y	1550	0	o	putative LRR containing protein	107	yes	107_107_c18.faa.faa
orf_2421	N	301	0	o	putative LRR containing protein	107	yes	107_107_c18.faa.faa
orf_2415	N	952	0	o	putative LRR containing protein	107	yes	107_107_c18.faa.faa
orf_2418	N	131	0	o	putative LRR containing protein	107	yes	107_107_c18.faa.faa
orf_3003	N	233	0	o	putative LRR containing protein	107	yes	107_107_c18.faa.faa
orf_3011	N	1621	0	o	putative LRR containing protein	107	yes	107_107_c18.faa.faa
orf_3039	N	941	0	o	putative LRR containing protein	107	yes	107_107_c18.faa.faa
orf_3064	Y	1393	0	o	putative LRR containing protein	107	yes	107_107_c18.faa.faa
orf_3063	N	114	0	o	putative LRR containing protein	107	yes	107_107_c18.faa.faa
orf_3067	N	1506	0	o	putative LRR containing protein	107	yes	107_107_c18.faa.faa
orf_3074	N	798	0	o	putative LRR containing protein	107	yes	107_107_c18.faa.faa
orf_3073	N	776	0	o	putative LRR containing protein	107	yes	107_107_c18.faa.faa
orf_636	N	968	0	o	putative LRR containing protein	107	yes	107_107_c18.faa.faa
orf_1171	N	523	0	o	putative LRR containing protein	107	yes	107_107_c18.faa.faa
orf_2243	N	400	0	o	putative LRR containing protein	107	yes	107_107_c18.faa.faa
orf_2245	N	453	0	o	putative LRR containing protein	107	yes	107_107_c18.faa.faa
orf_698	N	973	0	o	putative LRR containing protein	107	yes	107_107_c18.faa.faa
orf_1056	N	473	0	o	putative LRR containing protein	107	yes	107_107_c18.faa.faa
orf_1049	N	101	0	o	putative LRR containing protein	107	yes	107_107_c18.faa.faa
orf_1034	N	282	0	o	putative LRR containing protein	107	yes	107_107_c18.faa.faa
orf_2103	N	942	0	o	putative LRR containing protein	107	yes	107_107_c18.faa.faa
orf_2100	N	871	0	o	putative LRR containing protein	107	yes	107_107_c18.faa.faa
orf_2132	N	1493	0	o	putative LRR containing protein	107	yes	107_107_c18.faa.faa
orf_2154	N	925	0	o	putative LRR containing protein	107	yes	107_107_c18.faa.faa
orf_3277	N	922	0	o	putative LRR containing protein	107	yes	107_107_c18.faa.faa
orf_3219	N	1522	0	o	putative LRR containing protein	107	yes	107_107_c18.faa.faa
orf_3225	N	940	0	o	putative LRR containing protein	107	yes	107_107_c18.faa.faa
orf_3226	N	949	0	o	putative LRR containing protein	107	yes	107_107_c18.faa.faa
orf_1096	N	1278	0	o	putative LRR containing protein	107	yes	107_107_c18.faa.faa
orf_1092	N	161	0	o	putative LRR containing protein	107	yes	107_107_c18.faa.faa
orf_1094	N	1471	0	o	putative LRR containing protein	107	yes	107_107_c18.faa.faa
orf_1078	N	809	0	o	putative LRR containing protein	107	yes	107_107_c18.faa.faa
orf_1400	Y	658	0	o	putative LRR containing protein	107	yes	107_107_c18.faa.faa
orf_2919	N	210	0	o	putative LRR containing protein	107	yes	107_107_c18.faa.faa
orf_1351	Y	950	0	o	putative LRR containing protein	107	yes	107_107_c18.faa.faa
orf_2034	Y	401	0	o	putative LRR containing protein	107	yes	107_107_c18.faa.faa
orf_1360	N	403	0	o	putative LRR containing protein	107	yes	107_107_c18.faa.faa
orf_2076	N	528	0	o	putative LRR containing protein	107	yes	107_107_c18.faa.faa
orf_2075	N	962	0	o	putative LRR containing protein	107	yes	107_107_c18.faa.faa
orf_2970	N	351	0	o	putative LRR containing protein	107	yes	107_107_c18.faa.faa
orf_2980	N	798	0	o	putative LRR containing protein	107	yes	107_107_c18.faa.faa
orf_2979	N	727	0	o	putative LRR containing protein	107	yes	107_107_c18.faa.faa
orf_706	N	941	0	o	putative LRR containing protein	107	yes	107_107_c18.faa.faa
orf_2843	N	657	0	o	putative LRR containing protein	107	yes	107_107_c18.faa.faa
orf_2720	N	335	0	o	hypothetical protein	11	no	11_11_c416.faa.faa
orf_1512	Y	436	0	o	hypothetical protein	11	no	11_11_c416.faa.faa
orf_2564	N	285	0	o	hypothetical protein	11	no	11_11_c416.faa.faa
orf_957	Y	445	0	o	hypothetical protein	11	no	11_11_c416.faa.faa
orf_89	Y	445	1	o422-444i	hypothetical protein	11	no	11_11_c416.faa.faa
orf_85	Y	436	0	o	hypothetical protein	11	no	11_11_c416.faa.faa
orf_82	Y	438	0	o	hypothetical protein	11	no	11_11_c416.faa.faa
orf_37	Y	468	2	i21-40o441-463i	hypothetical protein	11	no	11_11_c416.faa.faa
orf_3199	Y	335	0	o	hypothetical protein	11	no	11_11_c416.faa.faa
orf_239	N	387	0	o	hypothetical protein	11	no	11_11_c416.faa.faa
orf_1180	N	399	0	o	hypothetical protein	11	no	11_11_c416.faa.faa
orf_349	N	118	0	o	putative transposable element encoded protein	12	no	12_12_c367.faa.faa
orf_1598	N	151	0	o	hypothetical protein; Retrotransposon	12	no	12_12_c367.faa.faa
orf_906	N	89	0	o	putative transposable element encoded protein	12	no	12_12_c367.faa.faa
orf_454	N	42	0	o	putative transposable element encoded protein	12	no	12_12_c367.faa.faa
orf_83	N	85	0	i	U4/U6-associated splicing factor PRP4; transposable element containing protein	12	no	12_12_c367.faa.faa
orf_2644	N	48	0	o	putative transposable element encoded protein	12	no	12_12_c367.faa.faa
orf_1870	N	142	0	i	putative transposable element encoded protein	12	no	12_12_c367.faa.faa
orf_1988	N	120	0	o	putative transposable element encoded protein	12	no	12_12_c367.faa.faa
orf_2305	N	44	0	o	putative transposable element encoded protein	12	no	12_12_c367.faa.faa
orf_680	N	167	1	i13-35o	putative transposable element encoded protein	12	no	12_12_c367.faa.faa
orf_2285	N	65	0	o	putative transposable element encoded protein	12	no	12_12_c367.faa.faa
orf_1060	Y	59	0	o	putative transposable element encoded protein	12	no	12_12_c367.faa.faa
orf_2713	N	502	0	o	hypothetical protein	13	no	13_13_c325.faa.faa
orf_2704	N	120	0	o	hypothetical protein	13	no	13_13_c325.faa.faa
orf_1490	N	66	0	i	hypothetical protein	13	no	13_13_c325.faa.faa
orf_1469	N	368	0	o	hypothetical protein	13	no	13_13_c325.faa.faa
orf_1965	Y	136	0	o	hypothetical protein	13	no	13_13_c325.faa.faa
orf_264	N	83	0	o	hypothetical protein	13	no	13_13_c325.faa.faa
orf_3021	N	195	0	o	hypothetical protein	13	no	13_13_c325.faa.faa
orf_3065	N	142	0	o	hypothetical protein	13	no	13_13_c325.faa.faa
orf_667	Y	261	0	o	hypothetical protein	13	no	13_13_c325.faa.faa
orf_1190	N	110	0	o	hypothetical protein	13	no	13_13_c325.faa.faa
orf_2119	N	66	0	i	hypothetical protein	13	no	13_13_c325.faa.faa
orf_2038	Y	117	0	o	hypothetical protein	13	no	13_13_c325.faa.faa
orf_2873	N	39	0	i	hypothetical protein	13	no	13_13_c325.faa.faa
orf_347	N	65	0	i	putative transposable element encoded protein	13	no	13_13_c326.faa.faa
orf_353	N	61	0	o	putative transposable element encoded protein	13	no	13_13_c326.faa.faa
orf_2766	N	60	0	i	putative transposable element encoded protein	13	no	13_13_c326.faa.faa
orf_1583	N	89	0	o	putative transposable element encoded protein	13	no	13_13_c326.faa.faa
orf_445	N	56	0	o	putative transposable element encoded protein	13	no	13_13_c326.faa.faa
orf_960	N	38	0	o	putative transposable element encoded protein	13	no	13_13_c326.faa.faa
orf_426	N	112	0	o	putative transposable element encoded protein	13	no	13_13_c326.faa.faa
orf_485	N	61	0	o	putative transposable element encoded protein	13	no	13_13_c326.faa.faa
orf_2608	N	70	0	o	putative transposable element encoded protein	13	no	13_13_c326.faa.faa
orf_1923	N	56	0	o	putative transposable element encoded protein	13	no	13_13_c326.faa.faa
orf_1976	N	60	1	o36-55i	putative transposable element encoded protein	13	no	13_13_c326.faa.faa
orf_1346	N	61	0	o	putative transposable element encoded protein	13	no	13_13_c326.faa.faa
orf_2982	N	49	0	i	putative transposable element encoded protein	13	no	13_13_c326.faa.faa
orf_2538	N	542	0	o	Glycosyltransferase (similar to ALG2;)	2	no	2_2_c4829.faa.faa
orf_1011*	N	757	0	o	Glycosyltransferase (similar to ALG2;)	2	no	2_2_c4829.faa.faa
orf_1042*	Y	457	2	i12-29o432-454i	hypothetical protein	2	no	2_2_c4830.faa.faa
orf_1328*	Y	380	0	o	hypothetical protein	2	no	2_2_c4830.faa.faa
orf_41	N	76	0	i	hypothetical protein	2	no	2_2_c4831.faa.faa
orf_1199	N	60	0	i	SNARE protein Syntaxin 1 and related proteins (similar to SSO2; SSO1;)	2	no	2_2_c4831.faa.faa
orf_568	N	339	1	o293-315i	hypothetical protein	2	no	2_2_c4832.faa.faa
orf_1266	N	218	1	o180-202i	hypothetical protein	2	no	2_2_c4832.faa.faa
orf_2653	N	201	0	o	Mismatch repair ATPase MSH2 (MutS family) (similar to MSH2;)	2	no	2_2_c4833.faa.faa
orf_1300	N	272	0	o	Mismatch repair ATPase MSH4 (MutS family) (similar to MSH4;)	2	no	2_2_c4833.faa.faa
orf_617	N	109	0	o	hypothetical protein	2	no	2_2_c4834.faa.faa
orf_1319	N	109	0	o	hypothetical protein	2	no	2_2_c4834.faa.faa
orf_1354	N	79	0	o	hypothetical protein	2	no	2_2_c4836.faa.faa
orf_2817	N	79	0	o	hypothetical protein	2	no	2_2_c4836.faa.faa
orf_1641	N	94	0	o	putative LRR containing protein	2	yes	2_2_c4837.faa.faa
orf_1468	N	165	0	o	putative LRR containing protein	2	yes	2_2_c4837.faa.faa
orf_1470	N	44	0	o	hypothetical protein	2	no	2_2_c4838.faa.faa
orf_261	N	44	0	o	hypothetical protein	2	no	2_2_c4838.faa.faa
orf_484	Y	644	0	o	hypothetical protein	2	no	2_2_c4839.faa.faa
orf_1472	Y	644	0	o	hypothetical protein	2	no	2_2_c4839.faa.faa
orf_1511	Y	290	0	o	hypothetical protein	2	no	2_2_c4841.faa.faa
orf_99	Y	242	0	o	hypothetical protein	2	no	2_2_c4841.faa.faa
orf_1518	N	36	0	o	putative transposable element encoded protein	2	no	2_2_c4842.faa.faa
orf_3022	N	50	0	o	RNA-directed DNA polymerase; LTR Retrotransposon	2	no	2_2_c4842.faa.faa
orf_1520	N	108	0	o	putative LRR containing protein	2	yes	2_2_c4843.faa.faa
orf_287	N	153	0	o	putative LRR containing protein	2	yes	2_2_c4843.faa.faa
orf_155	Y	284	1	i5-27o	protein containing Peptidase C19, ubiquitin carboxyl-terminal hydrolase 2	2	no	2_2_c4844.faa.faa
orf_1846	Y	343	0	o	Ubiquitin C-terminal hydrolase (similar to UBP12; UBP10;); Protein containing Peptidase C19, ubiquitin carboxyl-terminal hydrolase 2	2	no	2_2_c4844.faa.faa
orf_156	N	151	0	o	hypothetical protein	2	no	2_2_c4845.faa.faa
orf_2387	N	162	0	o	hypothetical protein	2	no	2_2_c4845.faa.faa
orf_1580	N	135	0	o	putative LRR containing protein	2	yes	2_2_c4846.faa.faa
orf_1913	N	200	0	o	putative LRR containing protein	2	yes	2_2_c4846.faa.faa
orf_1586	N	118	0	o	putative transposable element encoded protein	2	no	2_2_c4847.faa.faa
orf_413	N	88	0	o	putative transposable element encoded protein	2	no	2_2_c4847.faa.faa
orf_1603	N	129	0	o	hypothetical protein	2	no	2_2_c4848.faa.faa
orf_286	N	208	0	o	hypothetical protein	2	no	2_2_c4848.faa.faa
orf_1628	N	173	0	o	ubiquitin---protein ligase	2	no	2_2_c4849.faa.faa
orf_1828	N	115	0	o	E3 ubiquitin protein ligase (similar to HUL4;)	2	no	2_2_c4849.faa.faa
orf_1640	N	56	0	i	hypothetical protein	2	no	2_2_c4850.faa.faa
orf_2118	N	56	0	i	hypothetical protein	2	no	2_2_c4850.faa.faa
orf_1713	N	130	0	o	hypothetical protein	2	no	2_2_c4851.faa.faa
orf_616	N	84	0	o	hypothetical protein	2	no	2_2_c4851.faa.faa
orf_173	N	39	0	i	hypothetical protein	2	no	2_2_c4852.faa.faa
orf_2890	N	39	0	i	hypothetical protein	2	no	2_2_c4852.faa.faa
orf_1760	Y	331	0	o	hypothetical protein	2	no	2_2_c4853.faa.faa
orf_2815	Y	331	0	o	hypothetical protein	2	no	2_2_c4853.faa.faa
orf_925	N	240	1	o37-59i	hypothetical protein	2	no	2_2_c4854.faa.faa
orf_180	Y	167	1	o13-35i	hypothetical protein	2	no	2_2_c4854.faa.faa
orf_987	N	81	0	o	putative LRR containing protein	2	yes	2_2_c4855.faa.faa
orf_1808	N	52	0	o	hypothetical protein	2	no	2_2_c4855.faa.faa
orf_1850	N	360	0	o	hypothetical protein	2	no	2_2_c4856.faa.faa
orf_1854	N	311	0	o	hypothetical protein	2	no	2_2_c4856.faa.faa
orf_1863	Y	257	0	o	hypothetical protein	2	no	2_2_c4857.faa.faa
orf_551	Y	244	0	o	hypothetical protein	2	no	2_2_c4857.faa.faa
orf_1871	Y	523	0	o	hypothetical protein	2	no	2_2_c4858.faa.faa
orf_2246	Y	551	0	o	hypothetical protein	2	no	2_2_c4858.faa.faa
orf_190	N	68	0	o	hypothetical protein	2	no	2_2_c4859.faa.faa
orf_2108	N	47	0	o	hypothetical protein	2	no	2_2_c4859.faa.faa
orf_344	N	47	0	i	hypothetical protein	2	no	2_2_c4860.faa.faa
orf_1910	N	46	0	o	hypothetical protein	2	no	2_2_c4860.faa.faa
orf_1924*	N	123	0	o	hypothetical protein	2	no	2_2_c4861.faa.faa
orf_1927	N	216	0	o	hypothetical protein	2	no	2_2_c4861.faa.faa
orf_379*	N	232	2	i132-154o205-227i	hypothetical protein	2	no	2_2_c4862.faa.faa
orf_1977	N	304	0	o	hypothetical protein	2	no	2_2_c4862.faa.faa
orf_2565	N	258	0	o	putative LRR containing protein	2	yes	2_2_c4863.faa.faa
orf_1996	N	177	0	o	putative LRR containing protein	2	yes	2_2_c4863.faa.faa
orf_657	N	317	1	i47-69o	hypothetical protein	2	no	2_2_c4864.faa.faa
orf_2030	N	210	0	o	hypothetical protein	2	no	2_2_c4864.faa.faa
orf_668	N	312	0	o	hypothetical protein	2	no	2_2_c4865.faa.faa
orf_2039	N	189	0	o	hypothetical protein	2	no	2_2_c4865.faa.faa
orf_907	N	70	0	o	hypothetical protein	2	no	2_2_c4866.faa.faa
orf_2129	N	71	0	o	hypothetical protein	2	no	2_2_c4866.faa.faa
orf_2743	N	100	0	o	hypothetical protein	2	no	2_2_c4867.faa.faa
orf_2290	N	144	0	o	hypothetical protein	2	no	2_2_c4867.faa.faa
orf_2319	Y	121	2	o5-22i97-119o	hypothetical protein	2	no	2_2_c4868.faa.faa
orf_2322*	Y	131	2	i7-24o104-126i	hypothetical protein	2	no	2_2_c4868.faa.faa
orf_2325	N	303	0	o	hypothetical protein	2	no	2_2_c4869.faa.faa
orf_2889	N	159	0	o	hypothetical protein	2	no	2_2_c4869.faa.faa
orf_270	N	121	0	o	Component of the U4/U6.U5 snRNP/mitosis protein DIM1 (similar to DIB1;)	2	no	2_2_c4870.faa.faa
orf_2364	N	121	0	o	Component of the U4/U6.U5 snRNP/mitosis protein DIM1 (similar to DIB1;)	2	no	2_2_c4870.faa.faa
orf_2416	N	48	0	o	hypothetical protein	2	no	2_2_c4871.faa.faa
orf_2917	N	48	0	o	hypothetical protein	2	no	2_2_c4871.faa.faa
orf_2459	N	45	0	i	hypothetical protein; LTR Retrotransposon	2	no	2_2_c4872.faa.faa
orf_587	N	45	0	o	hypothetical protein; LTR Retrotransposon	2	no	2_2_c4872.faa.faa
orf_2779	N	41	0	o	hypothetical protein	2	no	2_2_c4873.faa.faa
orf_2562	N	67	0	o	hypothetical protein	2	no	2_2_c4873.faa.faa
orf_2778	N	201	0	o	hypothetical protein	2	no	2_2_c4874.faa.faa
orf_2563	N	130	0	o	hypothetical protein	2	no	2_2_c4874.faa.faa
orf_263	N	156	0	i	hypothetical protein	2	no	2_2_c4875.faa.faa
orf_2998	N	172	0	o	hypothetical protein	2	no	2_2_c4875.faa.faa
orf_273	N	131	0	o	RNA polymerase III, large subunit (similar to RPO31;)	2	no	2_2_c4876.faa.faa
orf_3	N	190	0	o	RNA polymerase I, large subunit (similar to RPA190;)	2	no	2_2_c4876.faa.faa
orf_2739	N	56	0	o	hypothetical protein	2	no	2_2_c4877.faa.faa
orf_756	N	56	0	o	hypothetical protein	2	no	2_2_c4877.faa.faa
orf_61	N	49	0	o	hypothetical protein	2	no	2_2_c4878.faa.faa
orf_2833	N	77	0	o	hypothetical protein	2	no	2_2_c4878.faa.faa
orf_2942	N	329	0	o	hypothetical protein	2	no	2_2_c4879.faa.faa
orf_2834	N	266	0	o	hypothetical protein	2	no	2_2_c4879.faa.faa
orf_2850	N	56	0	o	hypothetical protein	2	no	2_2_c4880.faa.faa
orf_2846	N	42	0	o	hypothetical protein	2	no	2_2_c4880.faa.faa
orf_381	Y	207	1	i13-35o	hypothetical protein	2	no	2_2_c4881.faa.faa
orf_2948	Y	216	0	o	hypothetical protein	2	no	2_2_c4881.faa.faa
orf_3075	N	108	0	o	protein containing RNA-directed DNA polymerase (reverse transcriptase); Non LTR Retrotransposon	2	no	2_2_c4882.faa.faa
orf_2981	N	108	0	o	RNA-directed DNA polymerase; Non LTR Retrotransposon	2	no	2_2_c4882.faa.faa
orf_3076	N	91	0	i	protein containing RNA-directed DNA polymerase (reverse transcriptase); Non LTR Retrotransposon	2	no	2_2_c4883.faa.faa
orf_732	N	80	0	o	RNA-directed DNA polymerase; Non LTR Retrotransposon	2	no	2_2_c4883.faa.faa
orf_477	N	531	0	o	hypothetical protein	2	no	2_2_c4884.faa.faa
orf_3105	Y	462	0	o	hypothetical protein	2	no	2_2_c4884.faa.faa
orf_540	N	119	0	o	hypothetical protein	2	no	2_2_c4885.faa.faa
orf_548	N	154	0	o	hypothetical protein	2	no	2_2_c4885.faa.faa
orf_541	Y	120	0	o	hypothetical protein	2	no	2_2_c4886.faa.faa
orf_547	Y	120	0	o	hypothetical protein	2	no	2_2_c4886.faa.faa
orf_718	N	311	0	o	hypothetical protein	2	no	2_2_c4887.faa.faa
orf_731	N	310	0	o	hypothetical protein	2	no	2_2_c4887.faa.faa
orf_145	N	109	0	o	RNA-directed DNA polymerase; LTR Retrotransposon	3	no	3_3_c2664.faa.faa
orf_3024	N	109	0	i	hypothetical protein; LTR Retrotransposon	3	no	3_3_c2664.faa.faa
orf_1045	N	128	0	o	hypothetical protein; LTR Retrotransposon	3	no	3_3_c2664.faa.faa
orf_36	N	70	0	o	protein containing Integrase, catalytic core, Ribonuclease H-like	3	no	3_3_c2665.faa.faa
orf_3036	N	70	0	o	protein containing Integrase, catalytic core, Ribonuclease H-like	3	no	3_3_c2665.faa.faa
orf_1089	N	70	0	o	protein containing Integrase, catalytic core, Ribonuclease H-like	3	no	3_3_c2665.faa.faa
orf_1483	N	280	0	o	hypothetical protein	3	no	3_3_c2666.faa.faa
orf_1953	Y	675	0	o	hypothetical protein	3	no	3_3_c2666.faa.faa
orf_1105	N	491	0	o	hypothetical protein	3	no	3_3_c2666.faa.faa
orf_40	N	44	0	o	hypothetical protein	3	no	3_3_c2667.faa.faa
orf_1196	N	44	0	o	hypothetical protein	3	no	3_3_c2667.faa.faa
orf_1413	N	44	0	o	hypothetical protein	3	no	3_3_c2667.faa.faa
orf_2620	N	135	0	i	putative LRR containing protein	3	yes	3_3_c2668.faa.faa
orf_2605	N	195	0	o	putative LRR containing protein	3	yes	3_3_c2668.faa.faa
orf_1466	N	121	0	o	putative LRR containing protein	3	yes	3_3_c2668.faa.faa
orf_148	N	131	0	i	hypothetical protein	3	no	3_3_c2669.faa.faa
orf_2011	Y	188	0	o	hypothetical protein	3	no	3_3_c2669.faa.faa
orf_739	N	168	0	o	hypothetical protein	3	no	3_3_c2669.faa.faa
orf_1506	N	61	0	i	hypothetical protein	3	no	3_3_c2670.faa.faa
orf_2463	N	107	0	i	hypothetical protein	3	no	3_3_c2670.faa.faa
orf_3027	N	47	0	i	hypothetical protein	3	no	3_3_c2670.faa.faa
orf_2706	N	69	0	o	hypothetical protein	3	no	3_3_c2671.faa.faa
orf_2708	N	59	0	i	hypothetical protein	3	no	3_3_c2671.faa.faa
orf_1717	N	79	0	o	hypothetical protein	3	no	3_3_c2671.faa.faa
orf_473	Y	308	1	i7-29o	hypothetical protein	3	no	3_3_c2672.faa.faa
orf_1834	Y	305	1	i5-27o	hypothetical protein	3	no	3_3_c2672.faa.faa
orf_531	Y	297	1	i5-24o	hypothetical protein	3	no	3_3_c2672.faa.faa
orf_903	N	238	0	o	hypothetical protein	3	no	3_3_c2674.faa.faa
orf_1856	Y	183	0	o	hypothetical protein	3	no	3_3_c2674.faa.faa
orf_3142	Y	374	0	o	hypothetical protein	3	no	3_3_c2674.faa.faa
orf_1862	N	211	0	o	hypothetical protein	3	no	3_3_c2675.faa.faa
orf_1861	N	224	0	o	hypothetical protein	3	no	3_3_c2675.faa.faa
orf_2986	N	239	1	i12-31o	hypothetical protein	3	no	3_3_c2675.faa.faa
orf_1892	N	44	0	o	hypothetical protein	3	no	3_3_c2676.faa.faa
orf_1928	N	34	0	o	hypothetical protein	3	no	3_3_c2676.faa.faa
orf_3059	N	38	0	o	hypothetical protein	3	no	3_3_c2676.faa.faa
orf_2464	N	51	0	o	hypothetical protein	3	no	3_3_c2677.faa.faa
orf_208	N	49	0	o	hypothetical protein	3	no	3_3_c2677.faa.faa
orf_3029	N	60	0	o	hypothetical protein	3	no	3_3_c2677.faa.faa
orf_252	Y	257	0	o	hypothetical protein	3	no	3_3_c2678.faa.faa
orf_2089	N	177	1	i21-40o	hypothetical protein	3	no	3_3_c2678.faa.faa
orf_754	Y	382	0	o	hypothetical protein	3	no	3_3_c2678.faa.faa
orf_2726	N	65	0	i	hypothetical protein	3	no	3_3_c2679.faa.faa
orf_90	N	60	0	o	hypothetical protein	3	no	3_3_c2679.faa.faa
orf_2875	N	63	0	o	hypothetical protein	3	no	3_3_c2679.faa.faa
orf_941	N	867	0	o	RNA-directed DNA polymerase; Non LTR Retrotransposon	3	no	3_3_c2680.faa.faa
orf_942	N	682	0	o	protein containing RNA-directed DNA polymerase (reverse transcriptase); Non LTR Retrotransposon	3	no	3_3_c2680.faa.faa
orf_2945	N	742	0	o	RNA-directed DNA polymerase; Non LTR Retrotransposon	3	no	3_3_c2680.faa.faa
orf_2422	N	169	0	o	putative LRR containing protein	4	yes	4_4_c1839.faa.faa
orf_1195	N	98	0	i	putative LRR containing protein	4	yes	4_4_c1839.faa.faa
orf_1053	N	69	0	o	putative LRR containing protein	4	yes	4_4_c1839.faa.faa
orf_2920	N	128	0	o	putative LRR containing protein	4	yes	4_4_c1839.faa.faa
orf_449	N	68	0	i	putative LRR containing protein	4	yes	4_4_c1840.faa.faa
orf_129	N	101	0	i	putative LRR containing protein	4	yes	4_4_c1840.faa.faa
orf_1054	N	90	0	o	putative LRR containing protein	4	yes	4_4_c1840.faa.faa
orf_1414	N	92	0	i	putative LRR containing protein	4	yes	4_4_c1840.faa.faa
orf_1995	N	463	0	o	putative LRR containing protein	4	yes	4_4_c1841.faa.faa
orf_1114	Y	440	0	o	putative LRR containing protein	4	yes	4_4_c1841.faa.faa
orf_2999	N	504	0	o	putative LRR containing protein	4	yes	4_4_c1841.faa.faa
orf_2090	N	302	0	o	putative LRR containing protein	4	yes	4_4_c1841.faa.faa
orf_2742	N	260	0	o	Apurinic/apyrimidinic endonuclease and related enzymes (similar to APN2;); putative transposable element encoded protein	4	no	4_4_c1842.faa.faa
orf_2289	N	234	0	o	protein containing Endonuclease/exonuclease/phosphatase	4	no	4_4_c1842.faa.faa
orf_2943	N	508	0	o	protein containing Endonuclease/exonuclease/phosphatase; Non LTR Retrotransposon	4	no	4_4_c1842.faa.faa
orf_2831	N	203	0	o	hypothetical protein	4	no	4_4_c1842.faa.faa
orf_348	N	141	1	i60-82o	putative transposable element encoded protein	5	no	5_5_c1341.faa.faa
orf_444	Y	93	1	o15-37i	putative transposable element encoded protein	5	no	5_5_c1341.faa.faa
orf_238	N	81	0	o	putative transposable element encoded protein	5	no	5_5_c1341.faa.faa
orf_1159	N	89	1	i45-67o	putative transposable element encoded protein	5	no	5_5_c1341.faa.faa
orf_1429	N	95	0	o	putative transposable element encoded protein	5	no	5_5_c1341.faa.faa
orf_1505	N	60	0	o	FOG: Transposon-encoded proteins with TYA, reverse transcriptase, integrase domains in various combinations; LTR Retrotransposon	5	no	5_5_c1342.faa.faa
orf_2462	N	46	0	o	FOG: Transposon-encoded proteins with TYA, reverse transcriptase, integrase domains in various combinations; LTR Retrotransposon	5	no	5_5_c1342.faa.faa
orf_3026	N	62	0	o	FOG: Transposon-encoded proteins with TYA, reverse transcriptase, integrase domains in various combinations; LTR Retrotransposon	5	no	5_5_c1342.faa.faa
orf_1415	N	66	0	i	FOG: Transposon-encoded proteins with TYA, reverse transcriptase, integrase domains in various combinations; LTR Retrotransposon	5	no	5_5_c1342.faa.faa
orf_2006	N	46	0	o	FOG: Transposon-encoded proteins with TYA, reverse transcriptase, integrase domains in various combinations; LTR Retrotransposon	5	no	5_5_c1342.faa.faa
orf_3187	Y	239	1	i7-29o	hypothetical protein	6	no	6_6_c1034.faa.faa
orf_3180	Y	238	1	o5-27i	hypothetical protein	6	no	6_6_c1034.faa.faa
orf_1179	Y	233	1	i5-27o	hypothetical protein	6	no	6_6_c1034.faa.faa
orf_1247	N	263	1	i27-49o	hypothetical protein	6	no	6_6_c1034.faa.faa
orf_1248	Y	281	1	i7-29o	hypothetical protein	6	no	6_6_c1034.faa.faa
orf_1252	Y	248	1	i7-29o	hypothetical protein	6	no	6_6_c1034.faa.faa
orf_76	N	108	0	i	hypothetical protein	6	no	6_6_c1035.faa.faa
orf_265	N	164	0	o	hypothetical protein	6	no	6_6_c1035.faa.faa
orf_2338	N	126	0	o	hypothetical protein	6	no	6_6_c1035.faa.faa
orf_669	N	223	1	i83-105o	hypothetical protein	6	no	6_6_c1035.faa.faa
orf_696	Y	163	0	o	hypothetical protein	6	no	6_6_c1035.faa.faa
orf_3276	N	110	0	i	hypothetical protein	6	no	6_6_c1035.faa.faa
orf_422	N	54	0	i	hypothetical protein	6	no	6_6_c1036.faa.faa
orf_87	N	53	0	o	hypothetical protein	6	no	6_6_c1036.faa.faa
orf_3197	N	82	0	o	hypothetical protein	6	no	6_6_c1036.faa.faa
orf_237	N	42	0	i	hypothetical protein	6	no	6_6_c1036.faa.faa
orf_2340	N	97	0	o	hypothetical protein	6	no	6_6_c1036.faa.faa
orf_3274	N	110	0	o	hypothetical protein	6	no	6_6_c1036.faa.faa
orf_2795	N	71	0	i	DNA helicase PIF1/RRM3 (similar to RRM3; PIF1;); Helitron	9	no	9_9_c557.faa.faa
orf_3104	Y	92	0	o	DNA helicase; Helitron	9	no	9_9_c557.faa.faa
orf_217	Y	75	0	o	DNA helicase PIF1/RRM3 (similar to RRM3; PIF1;); Helitron	9	no	9_9_c557.faa.faa
orf_3068	N	42	0	i	hypothetical protein	9	no	9_9_c557.faa.faa
orf_1203	Y	157	0	o	DNA helicase PIF1/RRM3 (similar to RRM3; PIF1;); Helitron	9	no	9_9_c557.faa.faa
orf_2135	N	71	0	i	DNA helicase PIF1/RRM3 (similar to RRM3; PIF1;); Helitron	9	no	9_9_c557.faa.faa
orf_2902	N	125	0	o	DNA helicase PIF1/RRM3 (similar to RRM3; PIF1;); Helitron	9	no	9_9_c557.faa.faa
orf_2891	N	111	0	i	DNA helicase PIF1/RRM3 (similar to RRM3; PIF1;); Helitron	9	no	9_9_c557.faa.faa
orf_2855	N	49	0	o	hypothetical protein; Helitron	9	no	9_9_c557.faa.faa
