# Supplementary material for: The Genome of the Obligate Intracellular Parasite Trachipleistophora hominis: New Insights into Microsporidian Genome Dynamics and Reductive Evolution
Source: PLoS Pathog. 2012 Oct 25;8(10):e1002979. doi: 10.1371/journal.ppat.1002979 (PMC3486916; doi:10.1371/journal.ppat.1002979)
Supplement: Table S11 — Presence and absence of enzymes in selected metabolic pathways across the Microsporidia. The table is an expanded version of Table S1 in Keeling et al. [55]. (XLS) [file ppat.1002979.s027.xls]

## Sheet: T11
Supplementary Table 11: Presence and absence of enzymes in selected metabolic pathways across the Microsporidia. The table is an updated version, to include T. hominis homologues, of Table S1 in Keeling et al. Genome Biology and Evolution (2010). vol. 2 pp. 304-309.
Metabolic Pathways	T.hominis ORFs	Encephalitozoon cuniculi	Antonospora locustae	A. locustae contig	Octosporea bayeri	O. bayerii contigs	Nosema ceranae	N. ceranae Accession	Enterocytozoon bieneusi - Sanger	Enterocytozoon bieneusi - 454
Glycolysis	Glycolysis
Pyruvate kinase	frameshift(orf_1102 , orf_1103)	ECU09_0640	Present	493	Present	ACSZ01010341	Present	EEQ82843	Absent	Absent
Enolase ( phosphopyruvate hydratase)	orf_1140	ECU10_1690	Present	489	Present	ACSZ01011480	Present	EEQ81707	Absent	Absent
Fructose 1,6-bisphosphate aldolase	orf_689	ECU01_0240	Present	298	Present	ACSZ01001028	Present	EEQ82977	Absent	Absent
Phosphoglycerate mutase	orf_17	ECU10_1060	Present	90	Present	ACSZ01010746	Present	EEQ82117	Absent	Absent
Hexokinase	orf_1847, orf_443, orf_898, orf_937	ECU11_1540	Present	1358	Present	ACSZ01003327	Present	EEQ82213	Absent	Absent
pyruvate DHase E1, a sub (ODPA SCHPO)	orf_3152	ECU09_1040	Present	369	Present	ACSZ01010560	Present	EEQ82465	Absent	Absent
pyruvate DHase E1, b sub (ODPB RICPR)	orf_2525	ECU04_1160	Present	369	Present	ACSZ01018105	Present	EEQ81634	Absent	Absent
phosphofructokinase	orf_3303	ECU03_0680	Present	368	Present	ACSZ01004074	Present	EEQ81249	Absent	Absent
phosphoglucose isomerase	orf_290	ECU05_0650	Present	2954, 894	Present	ACSZ01012918	Present	EEQ82374	Absent	Absent
3-phosphoglycerate kinase	orf_1961	ECU05_0320	Present	306	Present	ACSZ01003548	Present	EEQ81655	Absent	Absent
Glyceraldehyde-3-phosphate dehydrogenase	orf_1964	ECU07_0800	Present	235	Present	ACSZ01003401	Present	EEQ81890	Present	Present
Triose phosphate isomerase	orf_2649	ECU11_0230	Present	27	Present	ACSZ01010570	Present	EEQ83169	Absent	Absent
Pentose Phosphate pathway	Pentose Phosphate pathway
glucose-6-P 1-DHase (G6PD yeast)	orf_766, orf_769	ECU08_1850	Present	584	Present	ACSZ01002550	Present	EEQ83122	Present	Present
6-phosphogluconate dehydrogenase	frameshift(orf_1307, orf_1308)	ECU05_0860	Present	462	Present	ACSZ01001094	Present	EEQ82207	Absent	Absent
Transketolase 1	orf_43	ECU06_0120	Present	886	Present	ACSZ01014931	Present	EEQ82390	Absent	Absent
D-ribulose-5-P 3-isomerase	orf_797	ECU10_0180	Absent	N.A.	Present	ACSZ01002511	Present	EEQ81475	Absent	Absent
D-ribulose-5-P 3-epimerase	orf_3287	ECU06_1040	Present	1125, 306, 2920	Present	ACSZ01001191	Present	EEQ82884	Absent	Absent
Additional from T.hominis annotation
glucose 1-dehydrogenase	orf_1224	Absent
6-phosphogluconolactonase	orf_2068	ECU04_0730
Trehalose metabolism	Trehalose metabolism
Neutral Trehalase	orf_3221, orf_1246	ECU02_1370	Present	346	Present	ACSZ01004260	Present	EEQ81165	Absent	Absent
Trehalose-6-phosphate synthase	orf_388	ECU01_0870	Present	222, 481,	Present	ACSZ01025097	Present	EEQ82952	Absent	Absent
Trehalose phosphatase	orf_3285	ECU01_0800	Present	346	Present	ACSZ01007542	Present	EEQ82947	Absent	Absent
UTP-glucose-1-P uridylyltransferase	orf_1437	ECU03_0280	Present	17	Present	ACSZ01002054	Present	EEQ82591	Absent	Absent
Fatty Acids Biosynthesis	Fatty Acids Biosynthesis
1-Acyl-sn-Glycerol-3-phosphate Acyltransferase 1	orf_3269	ECU10_0310	Present	705	Present	ACSZ01001113	Present	EEQ83131	Present	Present
1-Acyl-sn-Glycerol-3-phosphate Acyltransferase 2	orf_1528	ECU04_1280	Present	559	Present	ACSZ01010428	Present	EEQ83012	Present	Present
1-Acyl-sn-Glycerol-3-P acylTase Acyltransferase 3	orf_193 , orf_200	ECU10_1260	Present	705, 559	Present	ACSZ01002355	Present	EEQ83012	Present	Present
Diacylglycerol Ethanolamine phosphotransferase	orf_2194	ECU11_0620	Present	2979	Present	ACSZ01003547	Present	EEQ82067	Absent	Absent
3-hydroxy-3-methylglutaryl-CoA Reductase	Absent	ECU10_1720	Present	106	Present	ACSZ01003035	Present	EEQ82533	Absent	Absent
3-hydroxy-3-methylglutaryl-CoA Synthase	Absent	ECU10_0510	Present	1388	Present	ACSZ01004130	Present	EEQ82871	Absent	Absent
CDP-diacylglycerol insitol-3-phosphatidyltransferase	orf_1135, orf_2592	ECU01_1000	Present	1388	Present	ACSZ01033120	Present	EEQ81975	Absent	Absent
CDP diacylglycerol Serine o-Phosphatidyltransferase	orf_1829	ECU11_0850	Absent	N.A.	Present	ACSZ01001973	Present	EEQ81516	Absent	Present
CDP-DAG synthase	orf_2447	ECU05_1250	Present	1388	Present	ACSZ01001726	Present	EEQ82771	Present	Present
Phosphorylcholine transferase	orf_476, orf_3150	ECU10_1590	Present	513	Present	ACSZ01000622	Present	EEQ81488	Absent	Absent
Farnesyl Pyrophosphate Synthetase	Absent	ECU11_1810	Present	809	Present	ACSZ01000244	Present	EEQ81602	Absent	Absent
Isopentenyl-diphosphate delta - isomerase	Absent	ECU02_0230	Present	458	Present	ACSZ01004634	Present	EEQ81856	Absent	Absent
Long-chain-fatty-acid-CoA ligase	orf_2271, orf_708	ECU10_0890	Present	667	Present	ACSZ01000294	Present	EEQ82049	Present	Present
Mevalonate kinase	Absent	ECU09_1780	Present	1219	Present	ACSZ01000168	Present	EEQ82278	Absent	Absent
Similar to mevalonate kinase	Absent	ECU10_1510	Present	211	Present	ACSZ01006457	Present	EEQ82004	Absent	Absent
Mevalonate-PP decarboxylase	Absent	ECU06_0490	Present	220	Present	ACSZ01002014	Absent	N.A.	Absent	Absent
N-acetylglucosaminyl-phosphatidylinositol biosynthetic protein	Absent	ECU09_1210	Present	327	Present	ACSZ01001506	Present	EEQ81971	Absent	Absent
Serine palmitoyltransferase	orf_622	ECU02_0860	Present	1388	Present	ACSZ01018535	Present	EEQ82839	Absent	Absent
serine palmitoyl Tase, sub 2 (LCB2 HUMAN)	orf_1335	ECU05_0730	Present	0	Present	ACSZ01007668	Present	EEQ82468	Absent	Absent
sterol ester Tase (AREH SCHPO)	orf_3270	ECU10_0300	Present	705	Present	ACSZ01012210	Present	EEQ83129	Absent	Absent
Transcriptional control	Transcriptional control
antagonizes telomeric silencing (SIF2 yeast)	Absent	ECU01_0980	Present	162	Present	ACSZ01013350.1	Present	EEQ81643	Present	Present
anti-silencing prt 1 (ASF1 yeast)	orf_2359	ECU07_0130	Present	51	Present	ACSZ01008113	Present	EEQ82554	Present	Present
carbone catabolite repressor 4 (CCR4 yeast)	orf_2051	ECU11_0770	Present	756	Present	ACSZ01000909	Present	EEQ82814	Present	Present
CCAAT-binding transcription factor, sub A (CBFA MAIZE)	orf_2897	ECU10_0260	Present	704	Present	ACSZ01000721	Present	EEQ83142	Present	Present
CCAAT-binding factor sub (HAP5 yeast)	orf_2543	ECU05_0450	Present	452	Present	ACSZ01020335	Present	EEQ81990	Present	Present
CCR4-associated transcription factor (CAF1 MOUSE)	orf_1289	ECU08_0850	Present	1302	Present	ACSZ01004267	Present	EEQ82096	Present	Present
GAL4 DNA-binding enhancer prt 2 (EGD2 yeast)	Absent	ECU02_1050	Present	1123	Present	ACSZ01000535	Absent	N.A.	Present	Present
GATA-type transcription factor (GAF1 SCHPO)	orf_3163	ECU08_1400	Present	1071	Present	ACSZ01027063	Present	EEQ83037	Present	Present
GATA zinc-finger transcription factor 3 (GAT1 HUMAN)	orf_2157	ECU02_0260	Present	220	Present	ACSZ01006913	Present	EEQ81349	Present	Present
general negative regulator of transcription, sub 1 (NOT1 yeast)	orf_398	ECU11_1370	Present	489	Present	ACSZ01001194	Present	EEQ82398	Present	Present
general negative regulator of transcription, sub 2 (NOT2 yeast)	orf_807	ECU01_1040	Present	298	Present	ACSZ01009828	Present	EEQ81984	Present	Present
general transcription factor (BDF1 yeast)	orf_1445	ECU08_1640	Present	3	Present	ACSZ01010599	Present	EEQ81389	Present	Present
general transcriptional adaptator (ADA2 yeast)	orf_1008	ECU04_0230	Present	520	Present	ACSZ01011147	Present	EEQ82701	Present	Present
global transcriptional activator, SNF2/RAD54 fam (SN21 HUMAN)	orf_1155	ECU09_1890	Present	27	Present	ACSZ01022498	Present	EEQ82763	Present	Present
heat-shock transcription factor (HSF KLULA)	orf_1652	ECU04_0400	Present	417	Present	ACSZ01017822	Present	EEQ83147	Present	Present
heat-shock transcription factor (HSF2 LYCPE)	orf_75	ECU08_0970	Present	175	Present	ACSZ01001085	Present	EEQ81818	Present	Present
histone deacetylase 1 (HDA1 CHICK)	orf_221	ECU03_1370	Present	298	Present	ACSZ01009517	Present	EEQ82784	Present	Present
histone deacetylase 3 (HDA3 CHICK)	orf_595	ECU09_0670	Present	212	Present	ACSZ01030865	Present	EEQ82841	Present	Present
histone transcription regulator (HIRL SCHPO)	orf_2722	ECU02_0710	Present	517	Present	ACSZ01000035	Present	EEQ82956	Present	Present
removes TBP from the TATA box, SNF2/RAD54 fam (MOT1 yeast)	orf_737	ECU03_1530	Present	61	Present	ACSZ01034079	Present	EEQ83063	Present	Present
ring zinc finger transcriptional negative regulator (YAC4 SCHPO)	orf_2909	ECU11_1660	Present	34	Present	ACSZ01009019	Present	EEQ83107	Present	Present
similarity to enhancer of zeste prt (EZ DROME)	orf_1663	ECU09_1750	Present	511	Present	ACSZ01013981	Present	EEQ82986	Present	Present
similarity to suppressor of forked prt (SUF DROME)	orf_678	ECU02_0930	Present	162	Present	ACSZ01007671	Present	EEQ82986	Present	Present
SIR2-like silencing prt (HST4 yeast)	orf_2231	ECU03_0460	Present	20	Present	ACSZ01007407	Present	EEQ81900	Absent	Absent
TAU-like transcription factor (TFC4 yeast)	orf_2646	ECU08_0840	Present	1388	Present	ACSZ01012570	Present	EEQ82093	Present	Present
TBP-associated phosphoprotein (TBAP HUMAN)	orf_716	ECU11_0730	Present	755	Present	ACSZ01007238	Present	EEQ81613	Present	Present
transcription factor (STE12 CANAL)	orf_2765	ECU11_2030	Present	567	Present	ACSZ01004576	Present	EEQ82283	Present	Present
transcription factor (FKH2 yeast)	orf_1369	ECU01_0470	Present	348	Present	ACSZ01014509	Present	EEQ81766	Present	Present
transcription factor (FXJ1 HUMAN)	orf_3093	ECU11_1330	Present	543	Present	ACSZ01030631	Present	EEQ82040	Present	Present
transcription factor, MYB-type (MYBH DICDI)	orf_1482	ECU06_1020	Present	1358	Present	ACSZ01003089	Absent	N.A.	Present	Present
transcription factor, MYB-type (BAS1 yeast)	Absent	ECU05_0350	Present	894	Present	ACSZ01017318	Present	EEQ82647	Present	Present
transcription factor, put (SRF XENLA)	orf_1181	ECU07_1740	Present	175	Present	ACSZ01004258	Present	EEQ81341	Absent	Absent
transcription factor, TALE/PBX fam (HM20 CAEEL)	Absent	ECU10_1480	Present	1102	Present	ACSZ01024281	Present	EEQ82021	Absent	Absent
transcriptional activator (BTE1 HUMAN)	orf_298	ECU05_0610	Present	894	Present	ACSZ01009713	Present	EEQ81784	Present	Present
transcriptional activator (GCN5 yeast)	orf_1673	ECU10_1430	Present	1403	Present	ACSZ01011457	Present	EEQ82638	Present	Present
transcriptional activator (LMXA MESAU)	orf_497	ECU03_1170	Present	159	Present	ACSZ01013966	Present	EEQ83007	Present	Present
transcriptional regulation mediator (MED6 yeast)	orf_2799	ECU01_0500	Present	348	Present	ACSZ01033440	Present	EEQ81918	Present	Present
transcriptional regulator (BR14 HUMAN)	orf_2790	ECU09_1850	Absent	N.A.	Present	ACSZ01002257	Present	EEQ82046	Absent	Absent
transcriptional regulator-like prt (SIN3 yeast)	orf_1845	ECU11_0190	Absent	N.A.	Present	ACSZ01005937	Present	EEQ83161	Present	Present
transcriptional repressor (TUP1 CANAL)	orf_1544	ECU02_0640	Absent	N.A.	Present	ACSZ01019083	Present	EEQ81941	Absent	Absent
transcriptional repressor (NCB1 yeast)	orf_1475	ECU11_1470	Present	462	Present	ACSZ01005448	Absent	N.A.	Present	Present
zinc finger prt (GLO3 yeast)	orf_2221	ECU08_1690	Present	106	Present	ACSZ01004980	Present	EEQ81906	Present	Present
zinc finger prt (GLO3 yeast)	orf_3054	ECU11_0550	Present	756	Present	ACSZ01014678	Present	EEQ81756	Present	Present
zinc finger prt involved in transcriptional regulation (Z229 HUMAN)	orf_3147	ECU03_0790	Present	366	Present	ACSZ01000447	Absent	N.A.	Present	Present
60S ribosomal proteins	60S ribosomal proteins
acidic ribosomal prt P0 (A0) (RLA0 yeast)	orf_1963	ECU07_0820	Present	839	Present	ACSZ01012365	Present	EEQ81793	Present	Present
acidic ribosomal prt P0, w.sim (RLA0 ARCFU)	Absent	ECU05_0470	Absent	N.A.	Absent	N.A.	Present	EEQ82590	Present	Present
acidic ribosomal prt P2 (A4) (RLA4 SCHPO)	orf_2350	ECU07_0110	Absent	N.A.	Present	ACSZ01008294	Absent	N.A.	Present	Present
ribosomal prt L44 (RL44 ARATH)	orf_199	ECU10_1300	Present	401	Present	ACSZ01009637	Absent	N.A.	Present	Present
ribosomal prt L39 (RL39 DROME)	orf_3301	ECU09_0395	Present	1388	Present	ACSZ01023584	Absent	N.A.	Absent	Present
ribosomal prt L37 (RL37 SCHMA)	orf_1107	ECU07_1460	Present	214	Present	ACSZ01031852	Absent	N.A.	Present	Present
ribosomal prt L37A (L43) (R37A PLAFA)	orf_1577	ECU07_1005	Present	615	Present	ACSZ01014313	Present	EEQ82713	Present	Present
ribosomal prt L36 (R36A yeast)	orf_620	ECU06_1120	Present	1388	Present	ACSZ01010858	Absent	N.A.	Present	Present
ribosomal prt L35 (RL35 SCHPO)2	orf_1132	ECU07_1820	Present	2779	Present	ACSZ01018163	Present	82341	Present	Absent
ribosomal prt L35 (RL35 SCHPO)2	orf_1132	ECU11_2060	Present	2779	Present	ACSZ01018163	Present	EEQ82341	Present	Absent
ribosomal prt L35, w.sim (RL35 SCHPO)2	orf_1132	ECU10_0070	Present	2779	Present	ACSZ01018163	Present	EEQ82341	Present	Absent
ribosomal prt L35A (L33) (R35A CAEEL)	orf_1516	ECU02_0900	Present	162	Present	ACSZ01005729	Absent	N.A.	Present	Present
ribosomal prt L34 (RL34 AEDAL)	orf_2995	ECU03_0710	Present	1128	Present	ACSZ01017097	Present	EEQ82256	Present	Present
ribosomal prt L32 (RL32 HUMAN)	orf_375	ECU04_1310	Present	559	Present	ACSZ01025214	Present	EEQ82989	Present	Present
ribosomal prt L31 (RL31 yeast)	Absent	ECU03_0230	Present	27	Present	ACSZ01025214	Present	EEQ81666	Present	Present
ribosomal prt L30 (RL30 MAIZE)	orf_302	ECU05_1490	Present	298	Present	ACSZ01003778	Present	EEQ82514	Present	Present
ribosomal prt L27 (RL27 SOLTU)	orf_452	ECU04_0330	Present	298	Present	ACSZ01000476	Present	EEQ82796	Present	Present
ribosomal prt L27A (L28) (R27A ENCCU)	orf_2277	ECU10_0990	Present	401	Present	ACSZ01011285	Present	EEQ82023	Present	Present
ribosomal prt L26 (RL26 CHICK)	orf_1893	ECU08_0370	Present	102	Present	ACSZ01012051	Present	EEQ82560	Present	Present
ribosomal prt L24 (RL24 CAEEL)	orf_2300	ECU02_0810	Present	3	Absent	N.A.	Present	EEQ82725	Present	Present
ribosomal prt L24 (RL24 KLULA)	orf_1131	ECU07_0930	Present	1173	Absent	N.A.	Present	EEQ82725	Present	Present
ribosomal prt L23 (RL23 HUMAN)	orf_2336	ECU08_1160	Present	129	Present	ACSZ01008892	Present	EEQ82397	Present	Present
ribosomal prt L23A (L25) (RL2B FRIAG)	Absent	ECU10_0160	Present	584	Present	ACSZ01003982	Absent	N.A.	Present	Present
ribosomal prt L23A (L25) (RL23 PYRHO)	Absent	ECU08_1910	Present	584	Present	ACSZ01003982	Absent	N.A.	Present	Present
ribosomal prt L22 (RL22 TRIGR)	orf_3137	ECU04_0740	Absent	N.A.	Present	ACSZ01018326	Present	EEQ81139	Present	Present
ribosomal prt L21 (RL21 CAEEL)	orf_2952	ECU05_0900	Present	695	Present	ACSZ01005500	Present	EEQ82204	Present	Present
ribosomal prt L19 (RL19 MOUSE)	Absent	ECU06_1080	Present	289	Present	ACSZ01018751	Present	EEQ82882	Present	Present
ribosomal prt L18 (RL18 XENLA)	orf_2822	ECU03_1490	Present	289	Present	ACSZ01018353	Present	EEQ83048	Present	Present
ribosomal prt L18A (L20) (RL20 yeast)	orf_2671	ECU08_0600	Absent	N.A.	Present	ACSZ01015690	Present	EEQ82287	Present	Present
ribosomal prt L17 (RL17 RAT)	orf_2885	ECU07_1410	Present	214	Present	ACSZ01010667	Present	EEQ81482	Present	Present
ribosomal prt L15 (RL15 CHITE)	orf_65	ECU11_1380	Present	604	Present	ACSZ01006400	Present	EEQ82042	Present	Present
ribosomal prt L13 (RL13 CANAL)	orf_2296	ECU03_0320	Present	16	Present	ACSZ01016592	Present	EEQ81895	Present	Present
ribosomal prt L13A (L16) (R16C SCHPO)	orf_374	ECU04_1380	Present	559	Present	ACSZ01000597	Present	EEQ81703	Present	Present
ribosomal prt L12 (RL12 SCHPO)	orf_1836	ECU08_2010	Present	170	Present	ACSZ01018541	Present	EEQ83162	Present	Present
ribosomal prt L11 (RL11 DROME)	orf_1535	ECU02_0610	Present	219	Present	ACSZ01002718	Present	EEQ81669	Present	Present
ribosomal prt L10 (RL10 HUMAN)	orf_751	ECU08_1570	Present	298	Present	ACSZ01020883	Present	EEQ81194	Present	Present
ribosomal prt L10A (L1) (R10A RAT)	orf_1496	ECU05_0600	Present	759	Present	ACSZ01008150	Present	EEQ82932	Present	Present
ribosomal prt L9 (RL9 RAT)	orf_3097	ECU02_0800	Present	1173	Present	ACSZ01000558	Present	EEQ82726	Present	Present
ribosomal prt L8 (L2) (RL2 yeast)	orf_1446	ECU01_0310	Present	220	Present	ACSZ01022974	Absent	N.A.	Present	Present
ribosomal prt L7 (RL7C SCHPO)	orf_1564	ECU03_0950	Present	1032	Present	ACSZ01011643	Present	EEQ81880	Present	Present
ribosomal prt L7A (L8) (RL8B yeast)	orf_1566	ECU02_0750	Present	1236	Present	ACSZ01006876	Present	EEQ81382	Present	Present
ribosomal prt L6 (RL6A yeast)	orf_162	ECU08_1780	Present	712	Present	ACSZ01019475	Present	EEQ83116	Present	Present
ribosomal prt L5 (RL5 CAEEL)	orf_282	ECU06_0900	Present	306	Present	ACSZ01024321	Present	EEQ82011	Present	Present
ribosomal prt L4 (RL4 TRYBB)	orf_2647	ECU08_0830	Present	877	Present	ACSZ01011106	Present	EEQ82548	Present	Present
ribosomal prt L3 (RL3 RAT)	orf_1038	ECU03_1220	Present	483	Present	ACSZ01020006	Present	EEQ83005	Present	Present
ribosomal prt L3 (RL3 yeast)	orf_1038	ECU09_1000	Present	483	Present	ACSZ01020006	Present	EEQ83005	Present	Present
40S ribosomal proteins	40S ribosomal proteins
ribosomal prt S30 (RS30 yeast)	orf_523	ECU10_1575	Present	36	Present	ACSZ01026573	Absent	N.A.	Present	Present
ribosomal prt S29 (RS29 HUMAN)	Absent	ECU04_0125	Present	211	Present	ACSZ01022791	Absent	N.A.	Present	Present
ribosomal prt S28 (RS28 ARATH)	orf_609	ECU09_1275	Present	656	Present	ACSZ01000050	Absent	N.A.	Present	Present
ribosomal prt S27 (RS27 XENLA)	orf_3300	ECU04_1015	Present	589	Present	ACSZ01003415	Absent	N.A.	Present	Present
ribosomal prt S26 (RS26 NEUCR)	orf_1595	ECU06_1445	Present	106	Present	ACSZ01025588	Present	EEQ82231	Absent	Present
ribosomal prt S25 (RS25 yeast)2	orf_2251	ECU08_1040	Present	509	Present	ACSZ01004061	Present	EEQ81273	Absent	Absent
ribosomal prt S25 (RS25 yeast)2	orf_2251	ECU08_1070	Present	509	Present	ACSZ01004061	Present	EEQ81273	Absent	Absent
ribosomal prt S24 (RS24 FUGRU)	Absent	ECU10_1570	Present	513	Present	ACSZ01008748	Present	EEQ81399	Present	Present
ribosomal prt S23 (RS23 BRUMA)	orf_3123	ECU10_0400	Present	1326	Present	ACSZ01002333	Present	EEQ82660	Present	Present
ribosomal prt S20 (RS20 ORYSA)	orf_3062	ECU11_0720	Present	1158	Present	ACSZ01023886	Present	EEQ81614	Present	Present
ribosomal prt S19 (R19E METJA)	orf_2932	ECU11_1620	Present	71	Present	ACSZ01008738	Present	EEQ83105	Present	Present
ribosomal prt S18 (RS18 HUMAN)	orf_2845	ECU06_1110	Present	306	Present	ACSZ01000133	Present	EEQ82888	Present	Present
ribosomal prt S17 (RS17 HUMAN)	orf_629	ECU02_0770	Present	900	Present	ACSZ01031409	Present	EEQ81381	Present	Present
ribosomal prt S16 (RS16 LUPPO)	orf_2295	ECU03_0310	Present	16	Present	ACSZ01004490	Present	EEQ81896	Present	Present
ribosomal prt S15 (RS15 ARATH)	orf_1895	ECU08_0350	Present	102	Present	ACSZ01008558	Present	EEQ82564	Present	Present
ribosomal prt S15A (S22) (RS22 yeast)	orf_240	ECU09_1350	Present	613	Present	ACSZ01022391	Present	EEQ81905	Present	Present
ribosomal prt S14 (RS14 SCHPO)	orf_926	ECU03_0650	Present	369	Present	ACSZ01013268	Present	EEQ81447	Present	Present
ribosomal prt S13 (RS13 BRUPA)	orf_74	ECU08_1060	Present	510	Present	ACSZ01006059	Present	EEQ82393	Absent	Present
ribosomal prt S12 (RS12 XENLA)	orf_2408	ECU01_0920	Present	346	Present	ACSZ01019082	Present	EEQ81853	Absent	Absent
ribosomal prt S11 (RS11 yeast)	orf_229	ECU04_0640	Present	298	Present	ACSZ01018597	Present	EEQ82807	Present	Present
ribosomal prt S10 (RS10 SCHPO)	orf_394	ECU04_1355	Present	559	Present	ACSZ01009373	Absent	N.A.	Present	Present
ribosomal prt S9 (RS9 CAEEL)	orf_2953	ECU05_0920	Present	695	Present	ACSZ01012495	Present	EEQ82203	Present	Present
ribosomal prt S8 (RS8 SCHPO)	orf_459	ECU02_0880	Present	161	Absent	N.A.	Present	EEQ82498	Present	Present
ribosomal prt S7 (RS7 SCHPO)	orf_2054	ECU11_0780	Present	757	Present	ACSZ01002434	Present	EEQ82813	Present	Absent
ribosomal prt S6 (RS6 KLULA)	orf_2573	ECU05_0670	Present	785	Present	ACSZ01021479	Present	EEQ82371	Present	Present
ribosomal prt S5 (RS5 DROME)	orf_747	ECU04_0140	Present	783	Present	ACSZ01010590	Present	EEQ82833	Present	Present
ribosomal prt S4 (RS4 GOSHI)	orf_1278	ECU08_0870	Present	401	Present	ACSZ01018740	Present	EEQ82095	Present	Present
ribosomal prt S3 (RS3 yeast)	orf_597	ECU09_1250	Present	1096	Present	ACSZ01006674	Present	EEQ82690	Present	Present
ribosomal prt S3A (S1) (RS3A ORYZA)	orf_96	ECU05_0250	Present	1157	Present	ACSZ01028638	Present	EEQ81413	Present	Present
ribosomal prt S2 (RS2 MOUSE)	orf_138	ECU07_1700	Present	433	Present	ACSZ01004617	Present	EEQ81939	Present	Present
ribosomal prt SA or P40 (S0) (RSP4 MOUSE)	orf_1010	ECU04_0450	Present	601	Present	ACSZ01008595	Present	EEQ82703	Present	Present
tRNA synthetases	tRNA synthetases
alanyl-tRNA Sase (SYAC yeast)	orf_576	ECU02_1490	Present	11	Present	ACSZ01009186	Present	EEQ81555	Present	Present
arginyl-tRNA Sase (SYRC yeast)	orf_1295	ECU08_0550	Present	19	Present	ACSZ01009237	Present	EEQ81733	Present	Present
asparaginyl-tRNA Sase (SYNC yeast)	orf_1201	ECU09_1680	Present	1429	Present	ACSZ01006466	Present	EEQ82596	Present	Present
aspartyl-tRNA Sase (SYD RAT)	orf_2804	ECU06_0790	Present	454	Present	ACSZ01001221	Present	EEQ82147	Present	Present
cysteinyl-tRNA Sase (SYC PYRHO)	orf_3030	ECU08_0490	Present	574	Present	ACSZ01012804	Present	EEQ82856	Present	Present
glutaminyl-tRNA Sase (SYQ LUPLU)	orf_3134	ECU10_1460	Present	306	Present	ACSZ01000033	Present	EEQ82641	Present	Present
glutamyl-tRNA Sase (SYEC yeast)	orf_1707	ECU02_1210	Present	470	Present	ACSZ01005454	Present	EEQ81415	Present	Present
glycyl-tRNA Sase (SYG HUMAN)	orf_2702	ECU10_1790	Present	324	Present	ACSZ01002234	Present	EEQ82088	Present	Present
histidyl-tRNA Sase (SYH BORBU)	Absent	ECU06_0620	Present	667	Present	ACSZ01020769	Present	EEQ82106	Present	Present
isoleucyl-tRNA Sase (SYI HUMAN)	Frameshift(orf_920; orf_921)	ECU11_1100	Present	509	Present	ACSZ01030833	Present	EEQ82400	Present	Present
leucyl-tRNA Sase (SYLC SCHPO)	orf_3090	ECU06_0280	Present	90	Present	ACSZ01019523	Present	EEQ82449	Present	Present
lysyl-tRNA Sase (SYK CRILO)	orf_3114	ECU04_0580	Present	166	Present	ACSZ01009534	Present	EEQ82379	Present	Present
methionyl-tRNA Sase (SYM CAEEL)	orf_2615	ECU11_0890	Present	366	Present	ACSZ01026573	Present	EEQ82257	Present	Present
phenylalanyl-tRNA Sase, α sub (SYFA HUMAN)	orf_2532	ECU07_1660	Present	433	Present	ACSZ01002919	Present	EEQ83176	Present	Present
phenylalanyl-tRNA Sase, b sub (SYFB MOUSE)	Frameshift(orf_1210; orf_1211)	ECU04_0900	Present	4	Present	ACSZ01009836	Present	EEQ81893	Present	Present
prolyl-tRNA Sase (SYEP DROME)	orf_2040	ECU02_1360	Present	162	Present	ACSZ01011839	Present	EEQ82524	Present	Present
seryl-tRNA Sase (SYS HELAN)	orf_1040	ECU04_0750	Present	90	Present	ACSZ01000965	Present	EEQ82737	Present	Present
threonyl- tRNA Sase (SYTC yeast)	orf_1133	ECU07_1570	Present	219	Present	ACSZ01001992	Present	EEQ82524	Present	Present
tryptophanyl-tRNA Sase (SYW SCHPO)	orf_640	ECU11_0530	Present	326	Present	ACSZ01000682	Present	EEQ82153	Present	Present
tyrosyl-tRNA Sase (SYY HUMAN)	orf_2584	ECU05_1120	Present	399	Present	ACSZ01000914	Present	EEQ83027	Present	Present
valyl-tRNA Sase (SYV yeast)	orf_10	ECU04_1140	Present	567	Present	ACSZ01020395	Present	EEQ82274	Present	Present
Recombination and DNA repair	Recombination and DNA repair
ATP-dep DNA helicase (HUS2 SCHPO)	orf_241	ECU07_1130	Present	613	Present	ACSZ01003613	Present	EEQ82903	Present	Present
casein kinase I (HHP2 SCHPO)	orf_513	ECU03_0910	Present	1391	Present	ACSZ01006604	Present	EEQ82997	Present	Present
casein kinase I (KC1A BOVINE)	orf_513	ECU11_1980	Present	326	Present	ACSZ01006604	Present	EEQ82997	Present	Present
chromodomain DNA-Bprt, SNF2/RAD54 fam (CHD2 HUMAN)	orf_1231	ECU01_0350	Present	1429	Present	ACSZ01013361	Present	EEQ82969	Present	Present
DNA mismatch repair prt, MUTL/HEXB fam (MLH1 HUMAN)	Frameshift(orf_1404; orf_1405)	ECU05_0300	Present	601	Present	ACSZ01003394	Present	EEQ83087	Present	Present
DNA mismatch repair prt, MUTL/HEXB fam (HEXB STRPN)	orf_2437	ECU11_1260	Present	3	Present	ACSZ01029905	Present	EEQ82585	Present	Present
DNA mismatch repair prt, MUTS fam (MSH2 HUMAN)	orf_2653	ECU03_0540	Present	0	Present	ACSZ01002224	Present	EEQ82644	Present	Present
DNA mismatch repair prt, MUTS fam (MSH6 yeast)	orf_558	ECU10_0710	Present	1037	Present	ACSZ01011468	Present	EEQ81696	Present	Present
DNA repair helicase, RAD3/XPD subfam (RAD3 yeast)	Frameshift(orf_1797; orf_1798;)	ECU06_0200	Present	90	Present	ACSZ01026573	Present	EEQ82054	Present	Present
DNA repair helicase RAD25 (RA25 yeast)	orf_1685	ECU01_1060	Present	289	Present	ACSZ01008669	Present	EEQ82285	Present	Present
DNA repair prt, RAD4/XPC fam (XPC MOUSE)	orf_2661	ECU01_0450	Absent	N.A.	Present	ACSZ01006857	Present	EEQ82683	Absent	Absent
DNA repair prt, RAD14/XPA fam (XPA XENLA)	orf_1657	ECU10_1170	Absent	N.A.	Present	ACSZ01026164	Absent	N.A.	Absent	Absent
DNA repair prt RAD50 (RA50 yeast)	Frameshift(orf_2331; orf_2332; orf_2333)	ECU07_0610	Present	130	Present	ACSZ01009575	Present	EEQ82874	Present	Present
DNA repair prt, XPF/ERCC4/RAD1 fam (MEI9 DROME)	orf_3040	ECU08_0760	Present	1391	Present	ACSZ01001914	Present	EEQ82544	Absent	Absent
double-strand break DNA repair prt, MRE11/RAD32 fam (RA32 SCHPO)	orf_3095	ECU05_1280	Present	604+1228	Present	ACSZ01005577	Present	EEQ81592	Present	Present
exonuclease 1 (EXO1 SCHPO)	orf_2808	ECU11_0760	Present	756, 1437	Present	ACSZ01012796	Present	EEQ82140	Present	Present
exonuclease, put (YSM4 CAEEL)	orf_651	ECU07_0380	Present	3	Present	ACSZ01006641	Present	EEQ82504	Present	Present
recombination and DNA repair prt RAD18 (RA18 SCHPO)	Frameshift(orf_490; orf_491);	ECU07_0390	Present	3	Present	ACSZ01026573	Present	EEQ82679	Present	Present
recombination and DNA repair prt RAD26 (RA26 yeast)	orf_2484	ECU09_0410	Present	363	Present	ACSZ01013361	Present	EEQ83063	Present	Present
recombination and DNA repair prt SNF2/RAD54 fam (YA83 SCHPO)	orf_3292	ECU06_0820	Present	1321	Present	ACSZ01000862	Present	EEQ82865	Present	Present
RUVB-like DNA helicase (RUVB MYCLE)	orf_2682	ECU09_1390	Present	483	Present	ACSZ01003079	Present	EEQ81782	Present	Present
uracyl-DNA glycosylase (UNG HUMAN)	orf_2787	ECU10_0530	Present	886	Present	ACSZ01009127	Present	EEQ82873	Present	Present
rRNA processing	rRNA processing
ATP-dep RNA helicase (25S maturation), DEAD box fam (SPB4 yeast)	orf_2276	ECU10_0690	Present	26	Present	ACSZ01013819	Present	EEQ81768	Present	Present
ATP-dep RNA helicase (P68-like), DEAD box fam (DBP2 yeast)	orf_2341	ECU08_1080	Present	510	Present	ACSZ01000017	Present	EEQ82394	Present	Present
ATP-dep RNA helicase (25S maturation), put (YA47 SCHPO)	orf_1236	ECU06_1250	Present	51	Present	ACSZ01021621	Present	EEQ81838	Present	Present
ATP-dep RNA helicase (18S maturation), put (YN21 CAEEL)	orf_2798	ECU10_0440	Present	508	Present	ACSZ01021621	Present	EEQ82663	Present	Present
belongs to the RNase PH (exosome) fam, put (YBX3 SCHPO)	Absent	ECU06_0390	Present	219	Present	ACSZ01002677	Present	EEQ82404	Absent	Absent
belongs to the RNase PH (exosome) fam, put (YG2N yeast)	orf_2506	ECU10_0270	Present	417	Present	ACSZ01006274	Absent	N.A.	Absent	Absent
component of the 3', 5' exoribonuclease for 3' end formation of 5.8S rRNA (DIS3 yeast)	orf_2868	ECU03_0700	Present	1223, 367	Present	ACSZ01004151	Present	EEQ82259	Present	Present
component of the 3', 5' exoribonuclease for 3' processing of 5.8S rRNA (RNPH CAEEL)	orf_2022	ECU09_0830	Present	231	Present	ACSZ01009170	Present	EEQ81510	Present	Present
fibrillarin (FBR2 yeast)	orf_2260	ECU10_0820	Present	1493	Present	ACSZ01008890	Present	EEQ82607	Present	Present
nucleolar prt (NOP2 yeast)	orf_592; orf_2375	ECU07_0320	Present	231	Present	ACSZ01021630	Present	EEQ83020	Present	Present
nucleolar prt, pre-18S splicing (NOP5 yeast)	orf_14	ECU04_0820	Present	90	Present	ACSZ01013040	Present	EEQ82389	Present	Present
nucleolar prt, pre-18S splicing (NOP5 yeast)	orf_14	ECU09_1600	Present	231	Present	ACSZ01013040	Present	EEQ81865	Present	Present
nucleolar prt, NOL1/NOP2 fam (p120 HUMAN)	orf_2375	ECU01_1080	Present	483,1100,1101	Present	ACSZ01009559	Present	EEQ81178	Present	Present
rRNA adenine-N6,N6-dimethylTase (DIM1 yeast)	orf_2820	ECU04_0460	Present	370,233	Present	ACSZ01019990	Present	EEQ82382	Present	Present
rRNA methylTase (SPB1 yeast)	orf_2818	ECU07_1340	Present	543	Present	ACSZ01005658	Present	EEQ82535	Present	Present
small nucleolar prt (GAR1 yeast)	orf_54	ECU01_1360	Present	482	Present	ACSZ01009104	Present	EEQ82161	Present	Present
small nucleolar prt (GAR2 SCHPO)	orf_2991	ECU03_0730	Present	367	Present	ACSZ01006415	Present	EEQ82229	Present	Present
U3 snoRNP, 18S production (IMP3 yeast)	orf_2876	ECU05_1320	Present	324	Present	ACSZ01034286	Present	EEQ82768	Present	Present
U3 snoRNP, 18S production (SOF1 yeast)	orf_1812	ECU02_0240	Present	458	Present	ACSZ01015282	Present	EEQ81855	Present	Present
U3 snoRNP, IMP4-like prt (YEE7 SCHPO)	orf_1007	ECU11_1910	Present	495	Present	ACSZ01016531	Present	EEQ81887	Present	Present
DNA directed DNA polymerases	DNA directed DNA polymerases
DNA pol α, sub A (DPOA SCHPO)	Frameshift(orf_810; orf_811; orf_812)	ECU05_0990	Present	1205	Present	ACSZ01002895	Present	EEQ83074	Present	Present
DNA pol α, sub B (DPO2 rat)	orf_796	ECU10_1080	Present	846	Present	ACSZ01029149	Present	EEQ82664	Present	Present
DNA pol / primase, large sub (PRI2 HUMAN)	orf_685	ECU05_1210	Present	2761, 251	Present	ACSZ01002059	Present	EEQ82002	Present	Present
DNA pol / primase, small sub (PRI1 MOUSE)	orf_918;orf_919	ECU08_0630	Present	3	Present	ACSZ01014190	Present	EEQ82289	Present	Present
DNA pol d, large sub (DPOD CANAL)	orf_1015	ECU09_0430	Present	433	Present	ACSZ01001710	Present	EEQ82248	Present	Present
DNA pol d, small sub (DPD2 MOUSE)	orf_2014	ECU09_0770	Present	231	Present	ACSZ01012218	Present	EEQ81388	Present	Present
DNA pol d, PCNA (PCNA BRANR)	orf_2122	ECU05_1030	Present	855	Present	ACSZ01013083	Present	EEQ83080	Present	Present
DNA pol e, cat sub (DPOE SCHPO)	orf_133	ECU10_1210	Present	2918	Present	ACSZ01012428	Present	EEQ83015	Present	Present
DNA replication factors A and C	DNA replication factors A and C
DNA rep factor A, prt 1 (RFA1 SCHPO)	orf_2797	ECU10_0600	Present	1246	Present	ACSZ01011209	Present	EEQ82914	Present	Present
DNA rep factor A, prt 2 (RFA2 HUMAN)	orf_1086	ECU06_0360	Present	363	Present	ACSZ01004601	Present	EEQ82336	Present	Present
DNA rep factor A, prt 3, w.sim (RFA3 SCHPO)	orf_1123	ECU07_0950	Absent	N.A.	Absent	N.A.	Absent	N.A.	Present	Present
DNA rep factor C sub (RFC1 yeast)	orf_1309	ECU05_1530	Present	290	Present	ACSZ01000937	Present	EEQ81783	Present	Present
DNA rep factor C sub (RFC2 yeast)	orf_1402	ECU02_0680	Present	504	Present	ACSZ01008058	Present	EEQ81783	Present	Present
DNA rep factor C sub (RFC3 yeast)	orf_1422	ECU02_0290	Present	220	Present	ACSZ01008058	Present	EEQ82270	Present	Present
DNA rep factor C sub (AC13 HUMAN)	orf_1751	ECU10_0780	Present	612	Present	ACSZ01000356	Present	EEQ82270	Present	Present
DNA rep factor C sub (RFC5 yeast)	orf_2324	ECU09_1330	Present	222	Present	ACSZ01000486	Present	EEQ82348	Present	Present
DNA replication licensing factors, MCM family	DNA replication licensing factors, MCM family
MCM2 (CC19 SCHPO)	orf_2796	ECU04_0850	Present	462	Present	ACSZ01005592	Present	EEQ82387	Present	Present
MCM3 (MCM3 SCHPO)	orf_800	ECU08_0290	Present	1157	Present	ACSZ01000727	Present	EEQ82083	Present	Present
MCM4 (MCM4 SCHPO)	orf_3223	ECU02_1150	Present	119	Present	ACSZ01005592	Present	EEQ81646	Present	Present
MCM4 (MCM4 DROME)	orf_589	ECU11_0800	Present	757	Present	ACSZ01004481	Present	EEQ82387	Present	Present
MCM5 (MCM5 yeast)	orf_1356	ECU06_0340	Present	51	Present	ACSZ01000377	Present	EEQ82334	Present	Present
MCM6 (MCM6 MOUSE)	orf_1380	ECU05_0780	Present	348	Present	ACSZ01000489	Present	EEQ81956	Present	Present
MCM7 (MCM7 MOUSE)	orf_3257	ECU07_0490	Present	458	Present	ACSZ01015247	Present	EEQ81859	Present	Present
MCM7 (MCM7 XENLA)	orf_319	ECU09_1360	Present	27	Present	ACSZ01007793	Present	EEQ81646	Present	Present
tRNA modification	tRNA modification
N2,N2-dimethylguanosine-tRNA methylTase (TRM1 yeast)	orf_2175	ECU08_1450	Present	704	Present	ACSZ01020293	Present	EEQ82122	Present	Present
tRNA pseudouridylate Sase 1(TRUA METTH)	orf_3296	ECU11_1610	Present	71	Present	ACSZ01004150	Present	EEQ83104	Present	Present
tRNA pseudouridylate Sase 2 (PSU2 yeast)	orf_1208	ECU04_0890	Present	713	Present	ACSZ01011851	Present	EEQ81670	Present	Present
tRNA pseudouridylate Sase 2 (TRUB METJA)	orf_1948	ECU05_1350	Present	339	Present	ACSZ01007892	Absent	N.A.	Present	Present
tRNA (Gm34, Gm37) 2'-O-methyltransferase (EC 2.1.1.34)	orf_2534	ECU09_0920	Present	543	Present	ACSZ01005522	Present	EEQ82535	Present	Present
tRNA adenylylTrase (CCA1 yeast)	orf_214	ECU03_1440	Present	298	Present	ACSZ01020550	Present	EEQ82786	Present	Present
tRNA ribosylTase (TGT DROME)	orf_3176	ECU06_0310	Present	470	Present	ACSZ01013618	Present	EEQ83057	Present	Present
DNA dependent helicases, ligases, telomerases	DNA dependent helicases, ligases, telomerases
ATP-dept DNA-binding helicase, RAD3/XPD fam (CHL1 yeast)	orf_3240	ECU02_1090	Present	119	Present	ACSZ01013285	Present	EEQ82150	Present	Present
ATP-dept DNA-binding helicase, RAD3/XPD fam (CHL1 yeast)	orf_357	ECU08_1120	Present	129 + 699	Present	ACSZ01020978	Present	EEQ81754	Present	Present
DNA helicase (DNA2 yeast)	orf_2066	ECU09_1800	Present	1388	Present	ACSZ01002622	Present	EEQ82974	Present	Present
DNA ligase (DNL1 MOUSE)	Frameshift(orf_405; orf_404; orf_406)	ECU02_1220	Present	980	Present	ACSZ01010095	Present	EEQ82740	Present	Present
origin recognition complex, sub 1 (ORC1 DROME)	orf_1087	ECU03_1030	Present	363	Present	ACSZ01001434	Present	EEQ82509	Present	Present
origin recognition complex, sub 2 (ORC2 ARATH)	orf_2010	ECU10_1130	Present	509	Present	ACSZ01012368	Present	EEQ83013	Present	Present
telomerase, cat sub (TERT SCHPO)	Frameshift(orf_2498; orf_2497; orf_2499)	ECU09_0310	Present	1388	Present	ACSZ01024645	Present	EEQ82507	Present	Present
Chromosome segregation proteins, SMC family	Chromosome segregation proteins, SMC family
chromosome segregation prt (CUT3 SCHPO)	orf_18	ECU07_0680	Present	169	Present	ACSZ01001251	Present	EEQ81851	Present	Present
chromosome segregation prt (CUT4 SCHPO)	orf_1504	ECU01_1160	Present	113	Present	ACSZ01008196	Present	EEQ82456	Present	Present
chromosome segregation prt (P115 MYCPN)	orf_998	ECU09_1910	Present	289	Present	ACSZ01004120	Present	EEQ82162	Present	Present
chromosome segregation prt (SMC1 yeast)	Frameshift(orf_1770; orf_1769)	ECU04_0930	Present	1358, 1085	Present	ACSZ01001251	Present	EEQ81851	Present	Present
chromosome segregation prt, put (YDZ2 SCHPO)	Frameshift(orf_198; orf_197; orf_196; orf_195; orf_194)	ECU11_2000	Present	1454	Present	ACSZ01019931	Present	EEQ82281	Present	Present
Phosphate metabolism	Phosphate metabolism
acid phosphatase (PPAY CAEEL)	orf_2348	ECU07_0180	Present	51	Present	ACSZ01012940	Present	EEQ82556	Present	Present
inorganic pyrophosphatase (IPYR DROME)	orf_3117	ECU10_0340	Present	854	Present	ACSZ01007660	Present	EEQ82666	Present	Present
inositol polyphosphate-5 phosphatase, put (INP54 yeast)	orf_3110	ECU10_1370	Absent	N.A.	Present	ACSZ01001266	Present	EEQ81454	Present	Present
involved in polyphosphate metabolism (PHM8 yeast)	orf_2072;orf_1305;orf_1449;orf_1839	ECU05_1170	Present	119	Present	ACSZ01020970	Present	EEQ81802	Present	Present
polyphosphate synthase, put (VTC4 yeast)	orf_1602	ECU06_1420i	Absent	N.A.	Present	ACSZ01000919	Present	EEQ82235	Present	Present
Amino-acid metabolism	Amino-acid metabolism
asparagine Sase (ASNH METJA)	orf_12	ECU04_0840	Present	1548	Present	ACSZ01003504	Present	EEQ82388	Absent	Absent
deoxyhypusine Sase (DHYS SCHPO)	orf_555;orf_1259	ECU09_0910	Present	731	Present	ACSZ01003980	Present	EEQ82437	Present	Present
diphthine Sase (DPH5 yeast)	orf_2802	ECU11_1430	Present	603	Present	ACSZ01000775	Present	EEQ81601	Present	Present
ornithine decarboxylase, w. sim (DCOR yeast)	orf_1904 (no EC annotated)	ECU08_0360	Present	298	Absent	N.A.	Present	EEQ82562	Present	Present
Additional from T.hominis annotation
methionine adenosyltransferase	orf_3143	Absent
ADP/ATP transporters	ADP/ATP transporters
ADP/ATP carrier protein 1 (TLCA RICPR)	orf_2896	ECU10_0520	Present	886	Present	ACSZ01004527	Present	EEQ82913	Present	Present
ADP/ATP carrier protein 2 (TLCA RICPR)	orf_2894	ECU10_0540	Present	886	Present	ACSZ01004527	Present	EEQ82057	Present	Present
ADP/ATP carrier protein 3 (TLCA RICPR)	orf_2860	ECU08_1300	Present	886	Present	ACSZ01004527	Present	EEQ83030	Present	Present
ADP/ATP carrier protein 4 (TLCD RICPR	orf_1166	ECU10_0420	Present	N.A.	Present	ACSZ01004527	Present	EEQ82872	Present	Present
Transcription elongation factors	Transcription elongation factors
transcription elong factor SII (TFS2 SCHPO)	orf_209	ECU04_0180	Present	298	Present	ACSZ01004497	Present	EEQ82797	Present	Present
transcription elong factor, E2F/DP fam (E2F5 RAT)	orf_891	ECU02_1350	Present	567	Present	ACSZ01015011	Present	EEQ82730	Present	Present
transcription factor (dimerization partner), E2F/DP fam (TDP DROME)	orf_3089	ECU06_0260	Present	90	Present	ACSZ01015011	Present	EEQ82450	Present	Present
Sugar transporters	Sugar transporters
glucose transp, type 1 (GTR1 PIG)	orf_3146;orf_315	ECU07_1100	Present	27	Present	ACSZ01005989	Present	EEQ82906	Present	Present
glucose transp, type 3 (GTR3 CANFA)	orf_3146;orf_315	ECU04_0210	Present	27	Present	ACSZ01005989	Present	EEQ81815	Present	Present
sugar permease (MALA BACST)	orf_963	ECU11_1870	Present	495	Present	ACSZ01007336	Present	EEQ81977	Present	Present
DNA topoisomerases	DNA topoisomerases
DNA topoisomerase I (TRF5 yeast)	orf_1699;orf_1461	ECU06_1520	Present	27	Present	ACSZ01017984	Absent	N.A.	Present	Present
DNA topoisomerase II (TOP2 SCHPO)	orf_1646	ECU04_0350	Present	417	Present	ACSZ01008266	Present	EEQ83150	Present	Present
DNA topoisomerase III (TOP3 SCHPO)	orf_187	ECU04_1070	Present	51	Present	ACSZ01002203	Present	EEQ81736	Present	Present
Nitrogen and sulfur metabolism	Nitrogen and sulfur metabolism
NGG1-interacting factor 3 (NIF3 yeast)	orf_2183	ECU07_0100	Present	319	Present	ACSZ01013819	Present	EEQ82570	Absent	Absent
NIFS-like prt (NFS1 CANAL)	orf_306	ECU11_1770	Present	495	Present	ACSZ01001392	Present	EEQ82825	Present	Present
NIFU-like prt (NIFU RICPR)	orf_2800	ECU01_0510	Present	348	Present	ACSZ01000242	Absent	N.A.	Present	Present
Polynucleotide degradation	Polynucleotide degradation
deoxyribonuclease, TATD fam (TATD ECOLI)	orf_134	ECU03_0200	Present	18	Present	ACSZ01004431	Present	EEQ81679	Present	Present
ribonuclease, HII fam (YNH2 yeast)	orf_939	ECU03_0670	Present	1067,1032	Present	ACSZ01007376	Present	EEQ81464	Present	Present
tRNA processing	tRNA processing
ribonuclease P sub (RP29 HUMAN)	Absent	ECU07_1650	Present	433	Present	ACSZ01007677	Present	EEQ81663	Present	Present
tRNA intron endonuclease (ENDA METTH	orf_2723	ECU03_0920	Present	515	Present	ACSZ01016701	Absent	N.A.	Present	Present
Origin Recognition Complex	Origin Recognition Complex
origin recognition complex, sub 1 (ORC1 DROME)	orf_1087	ECU03_1030	Present	363	Present	ACSZ01001434	Absent	N.A.	Present	Present
origin recognition complex, sub 2 (ORC2 ARATH)	orf_2010	ECU10_1130	Present	509	Present	ACSZ01012368	Present	EEQ82509	Present	Present
Glycerol phosphate shuttle	Glycerol phosphate shuttle
glycerol-3-P DHase A	orf_1344	ECU05_0270	Present	162	Present	ACSZ01023525	Present	EEQ81289	Present	Present
glycerol-3-P DHase A (Mitochondrial)	orf_1639	ECU10_0870	Present	70, 470	Present	ACSZ01010455	Present	EEQ82606	Absent	Absent
tRNA synthesis	tRNA synthesis
RNA pol III, 160K sub (RPC1 yeast)	Frameshift(orf_273; orf_271; orf_272)	ECU07_0090	Present	306	Present	ACSZ01003629	Present	EEQ82212	Present	Present
RNA pol III, 130K sub (RPC2 SCHPO)	orf_1989	ECU11_0370	Present	836	Present	ACSZ01003782	Present	EEQ83178	Present	Present
RNA pol III, 34K sub (RPC6 yeast)	orf_3268	ECU10_0210	Present	705	Present	ACSZ01001210	Present	EEQ82654	Present	Present
RNA pol III, 25K sub (RPCY yeast)	orf_1676	ECU08_0650	Present	1320	Present	ACSZ01016774	Present	EEQ82292	Absent	Absent
RNA pol III, 12.5K sub (RPCZ yeast)	orf_386	ECU03_0490	Present	214	Present	ACSZ01029447	Present	EEQ82860	Present	Present
RNA pol I and III, 14K sub (RPC9 HUMAN)	orf_1633	ECU11_0590	Present	755	Present	ACSZ01010310	Absent	N.A.	Present	Present
transcrption init factor TFIIIB, 70K sub (TF3B yeast)	orf_1474	ECU05_0500	Present	212	Present	ACSZ01016127	Present	EEQ82920	Present	Present
Protein kinases	Protein kinases
casein kinase II, α sub (KC2A CAEEL)	orf_3232	ECU05_1510	Present	210	Present	ACSZ01000363	Present	EEQ82521	Absent	Present
casein kinase II, b sub KC2B DROME)	orf_1658	ECU10_1200i	Present	926,509	Absent	N.A.	Present	EEQ83016	Present	Present
CDC 68 (Start, general transcription) (CC68 yeast)	orf_3077	ECU03_0420	Present	18	Present	ACSZ01010937	Present	EEQ82619	Present	Present
cell cycle protein kinase CDC2 (CC2A ANTMA)	orf_1342	ECU11_0960	Present	2979	Present	ACSZ01008289	Present	EEQ81692	Present	Present
cell cycle protein kinase CDK2 (CDK2 CARAU)	orf_3261	ECU08_1920	Present	584	Present	ACSZ01000363	Present	EEQ82656	Present	Present
cell cycle protein kinase, CDC2/CDKX subfam (CC22 MEDSA)	orf_1919	ECU08_0230	Present	1391	Present	ACSZ01000363	Present	EEQ82567	Present	Present
cell cycle protein kinase, CDC2/CDKX subfam (CDKA HUMAN)	orf_326;orf_161	ECU11_1290	Present	2313	Present	ACSZ01003702	Present	EEQ82656	Present	Present
cell cycle protein kinase, CDC2/CDKX subfam (CDK9 CAEEL)	orf_161	ECU08_1790	Present	712	Present	ACSZ01003702	Present	EEQ83117	Present	Present
cell cycle protein kinase, CDC7 subfam (HSK1 SCHPO)2	orf_1705	ECU08_1960	Present	584	Present	ACSZ01010964	Present	EEQ83137	Present	Present
cell cycle protein kinase, CDC7 subfam (HSK1 SCHPO)2	orf_1705	ECU10_0120	Present	584	Present	ACSZ01010964	Present	EEQ83137	Present	Present
cyclin-dep ser/thr protein kinase (KI28 yeast)	orf_2235	ECU02_1450	Present	27	Present	ACSZ01000363	Present	EEQ82146	Present	Present
mitogen-activated protein kinase (MK16 yeast)	orf_2264	ECU10_0830	Present	1493	Present	ACSZ01023058	Present	EEQ82609	Present	Present
ser/thr protein kinase (CHK1 SCHPO)	orf_2893	ECU03_0620	Present	369	Present	ACSZ01006490	Present	EEQ82030	Present	Present
ser/thr protein kinase (MRK1 yeast)	orf_121	ECU07_1270	Present	217	Present	ACSZ01007502	Present	EEQ82530	Present	Present
ser/thr protein kinase (PKPA PHYB)	Frameshift(orf_295; orf_293; orf_294)	ECU05_0630	Present	894	Present	ACSZ01010299	Present	EEQ82375	Present	Present
ser/thr protein kinase (SPK1 yeast)	orf_1320	ECU02_0550	Present	51	Present	ACSZ01004983	Present	EEQ81993	Present	Present
ser/thr protein kinase (WEE1 XENLA)	orf_1320	ECU08_1620	Present	3	Present	ACSZ01004983	Present	EEQ81314	Present	Present
ser/thr/tyr protein kinase (IPL1 yeast)	orf_219	ECU07_0360	Present	51	Present	ACSZ01005542	Present	EEQ82427	Present	Present
thr/tyr protein kinase (MPS1 yeast)	orf_1432	ECU02_0510	Present	219	Present	ACSZ01006743	Present	EEQ81514	Present	Present
Transcription initiation factors	Transcription initiation factors
TFIIA, g sub (T2AG ARATH)	orf_2138	ECU02_0450	Present	377	Present	ACSZ01008064	Present	EEQ81992	Present	Present
TFIIB (TF2B XENLA)	orf_2853	ECU06_1100	Present	106	Present	ACSZ01023265	Present	EEQ82889	Present	Present
TFIIB-related prt (SS72 yeast)	Absent	ECU06_0840	Present	211	Present	ACSZ01003632	Present	EEQ82863	Absent	Absent
TFIID-1, TBP (TF2D ACACA)	orf_429	ECU04_1440	Present	27	Present	ACSZ01009059	Present	EEQ81295	Present	Present
TFIID, 150K sub (T2D2 DROME)	orf_2539	ECU09_0090	Present	233	Present	ACSZ01012984	Present	EEQ82172	Present	Present
TFIID, 111K sub (T111 SCHPO)	orf_2146	ECU10_0760	Present	669	Present	ACSZ01010684	Present	EEQ82613	Present	Present
TFIID, 72K sub (T2D4 SCHPO)	orf_2600	ECU11_1750	Present	324	Present	ACSZ01007608	Present	EEQ81798	Present	Present
TFIID, 70K sub (T2D5 yeast)	orf_437	ECU10_1120	Present	926	Present	ACSZ01014825	Present	EEQ81386	Present	Present
TFIID, 30K sub (T2D8 HUMAN)	orf_2044	ECU11_0830	Present	757	Present	ACSZ01034199	Present	EEQ81515	Present	Present
TFIID, 28K sub (T2D9 HUMAN)	orf_183	ECU02_1250	Present	214	Present	ACSZ01017297	Present	EEQ81624	Present	Present
TFIID, 18K sub (T2DB yeast)	orf_1721	ECU04_0950	Present	906	Present	ACSZ01021903	Absent	N.A.	Present	Present
TFIIE, α sub (T2EA HUMAN)	orf_2266	ECU07_0220	Present	51	Present	ACSZ01007440	Present	EEQ83166	Present	Present
TFIIE, b sub (T2EB HUMAN)	orf_1162	ECU06_0350	Present	470	Present	ACSZ01004601	Present	EEQ82335	Present	Present
TFIIF, b sub (T2FB HUMAN)	Absent	ECU02_0780	Present	298	Present	ACSZ01012762	Present	EEQ83154	Present	Present
TFIIF, small sub, put (YD67 SCHPO)	orf_727	ECU03_1600	Present	470	Present	ACSZ01003733	Present	EEQ83056	Present	Present
TFIIH, Tfb sub (MAT1 HUMAN)	orf_2664	ECU11_0220	Present	171	Present	ACSZ01009264	Present	EEQ83166	Present	Present
transcription init factor (SPT4 HUMAN)	orf_880	ECU08_1660	Present	51	Present	ACSZ01029026	Absent	N.A.	Present	Present
transcription init factor, put (YAG5 SCHPO) ---TAF9	orf_758	ECU01_1330	Present	369	Present	ACSZ01020674	Absent	N.A.	Present	Present
Cell growth and cell polarity	Cell growth and cell polarity
calcineurin, b sub (CALB NAEGR)	orf_235	ECU08_0160	Present	567	Present	ACSZ01031642	Present	EEQ82719	Present	Present
calcium-Bprt, recoverin subfam (NCS1 yeast)	orf_1907	ECU04_0810	Present	230, 353	Present	ACSZ01015481	Present	EEQ81204	Present	Present
GTP-Bprt, GTP1/OBG fam (DRG1 XENLA)	orf_563	ECU05_0410i	Present	11	Present	ACSZ01017387	Present	EEQ81986	Present	Present
GTP-Bprt, GTP1/OBG fam (DRG2 HUMAN)	orf_318	ECU08_1270	Present	11	Present	ACSZ01017387	Present	EEQ82356	Present	Present
GTP-Bprt, GTP1/OBG fam (FEOB METJA)	orf_362	ECU05_0080	Present	1205	Present	ACSZ01001714	Present	EEQ82631	Present	Absent
involved in plasmid maintenance, respiration and cell proliferation (SMP2 yeast)	orf_2165	ECU02_0200	Present	792	Present	ACSZ01007467	Present	EEQ81584	Present	Present
RAS-related GTP-Bprt (RAC1 CAEEL)	orf_3115	ECU03_1560	Present	470	Present	ACSZ01004320	Present	EEQ83058	Present	Present
ser/thr protein kinase (KIN1 SCHPO)	orf_521	ECU03_0980	Present	363	Present	ACSZ01007519	Present	EEQ82018	Present	Present
required for normal growth,SUA5/YRDC/YC10/YWLC fam (YWLC BACSU)	orf_1433	ECU09_1610	Absent	N.A.	Present	ACSZ01021383	Present	EEQ81864	Present	Present
suppressor of temperature-sensitive growth of yeast MRP1 mutants (SOH1 yeast)	orf_2013	ECU11_0360	Present	401	Present	ACSZ01031897	Absent	N.A.	Present	Present
suppressor of BEM1/BUD5 (BE46 SCHPO)	orf_815	ECU09_0730	Absent	N.A.	Absent	N.A.	Present	EEQ81636.	Absent	Absent
Deoxyribonucleotide metabolism	Deoxyribonucleotide metabolism
cytidine and dCMPdeaminase (TAD2 yeast)	orf_1668	ECU09_1960	Present	1060	Present	ACSZ01017751	Absent	N.A.	Present	Present
deoxyuridine 5'-triP nucleotidohydrolase (DUT CHVP1)	orf_894;orf_2102	ECU05_0280	Absent	N.A.	Present	ACSZ01010100	Absent	N.A.	Present	Present
deoxyuridine 5'-triP nucleotidohydrolase (DUT yeast)	orf_2069	ECU06_0430	Present	1102	Present	ACSZ01012696	Present	EEQ82407	Present	Present
glutaredoxin (GLRX ORYZA)	Absent	ECU08_1380	Absent	N.A.	Absent	N.A.	Absent	N.A.	Present	Absent
glutaredoxin (GLR2 SCHPO)	orf_526;orf_2185	ECU09_1375	Present	51	Present	ACSZ01025823	Absent	N.A.	Present	Present
ribonucleoside-diP RDase, large sub (RIR1 CAEEL)	Absent	ECU10_0920	Present	669	Present	ACSZ01001948	Present	EEQ82027	Present	Present
ribonucleoside-diP RDase, small sub (RIR2 BRARE)	orf_2610	ECU06_0730	Present	433	Present	ACSZ01003772	Present	EEQ81761	Present	Present
thymidine kinase (KITH ENCCU)	Absent	ECU01_0740	Present	433	Present	ACSZ01009877	Present	EEQ82391	Present	Present
thymidylate Sase (TYSY ENCCU)2	orf_1340	ECU01_0180	Absent	N.A.	Absent	N.A.	Absent	N.A.	Present	Present
thymidylate Sase (TYSY ENCCU)2	Absent	ECU01_1430	Absent	N.A.	Absent	N.A.	Absent	N.A.	Present	Present
thymidylate Sase (TYSY ENCCU)2	Absent	ECU08_0090	Absent	N.A.	Absent	N.A.	Absent	N.A.	Present	Present
C-compound and carbohydrate metabolism	C-compound and carbohydrate metabolism
a-1,2-mannosyl Tase, KTR fam (YUR1 yeast)	orf_2626	ECU04_1130	Present	559	Present	ACSZ01005396	Present	EEQ81558	Present	Present
acetyl-CoA Sase (ACS1 yeast)	orf_2222	ECU05_0310	Present	495	Present	ACSZ01001491	Present	EEQ82078	Absent	Absent
acidic endochitinase (CHIP BETVU)	orf_612	ECU09_1320	Present	222	Present	ACSZ01001708	Absent	N.A.	Present	Present
aldose RDase (ALDR MOUSE)	orf_395	ECU01_0970	Present	298	Present	ACSZ01004539	Present	EEQ82039	Absent	Absent
chitin synthase 1 (CHS1 CRYNE)	orf_1704	ECU01_1390	Present	1194, 613, 1309	Present	ACSZ01012616	Present	EEQ83041	Present	Present
glucosamine-P N-acetylTase (GNA1 CAEEL)	orf_1075	ECU07_1760	Present	1219	Present	ACSZ01007968	Present	EEQ82297	Present	Present
glucosamine-fructose-6-P aminoTase (GFA2 HUMAN)	orf_122	ECU07_1280	Present	217	Present	ACSZ01006195	Present	EEQ82531	Present	Present
phosphoacetylglucosamine mutase (PCM1 SCHPO)	orf_1321	ECU01_0650	Present	347	Present	ACSZ01001961	Present	EEQ82941	Present	Present
UDP-N-acetylglucosamine pyrophosphorylase (UAP1 yeast)	orf_1437	ECU11_1780	Present	496	Present	ACSZ01012897	Present	EEQ82340	Present	Present
Meiosis	Meiosis
Meiotic Recombination protein Rec 12	orf_2627	ECU04_1110	Present	273	Present	ACSZ01028283	Present	EEQ81557	Absent	Absent
Double-Strand break DNA repair Protein	orf_3095	ECU05_1280	Present	604	Present	ACSZ01005577	Present	EEQ81592	Present	Present
RAD50-like DNA repair protein	Frameshift(orf_2331; orf_2332; orf_2333)	ECU07_0610i	Present	GenBank	Present	ACSZ01009575	Present	EEQ82874	Present	Present
Protein to the XPF/ERCC4/RAD1 Family	orf_3040	ECU08_0760	Present	1391	Present	ACSZ01001914	Present	EEQ82544	Absent	Absent
PHD-finger	orf_2997	ECU02_0890	Present	366	Present	ACSZ01005855	Present	EEQ82031	Absent	Absent
similarity to Hypothetical protein YA53_Schpo	orf_475	ECU10_1600	Present	513	Absent	N.A.	Present	EEQ81489	Present	Present
DNA repair and recombination protein	orf_2540	ECU09_0930	Present	232	Present	ACSZ01014826	Present	EEQ82846	Absent	Absent
DNA repair protein RAD51	orf_2061	ECU11_0820	Present	757	Present	ACSZ01002434	Present	EEQ82810	Present	Present
DNA Mismatch repair protein	orf_2655	ECU03_0540	Present	0	Present	ACSZ01002224	Present	EEQ82644	Present	Present
DNA Mismatch repair protein of the MUTS family	orf_558;orf_2653;orf_1300;orf_2654	ECU10_0710	Present	1037	Present	ACSZ01011468	Present	EEQ81696	Present	Present
DNA mismatch repair protein of the MUTL/HEXB family	frameshift(orf_1404; orf_1405);	ECU05_0300	Present	601	Present	ACSZ01003394	Present	EEQ83087	Present	Present
DNA mismatch repair protein of the MUTL/HEXB family	orf_2437	ECU11_1260	Present	3	Present	ACSZ01029905	Present	EEQ82585	Present	Present
Chromosome segregation protein	Frameshift: orf_1770; orf_1769;);	ECU04_0930	Present	1358	Present	ACSZ01001251	Present	EEQ81851	Present	Present
GPI-anchor biosynthesis protein	Absent	ECU09_1210	Present	289	Present	ACSZ01001506	Present	EEQ81971	Present	Absent
Chromosome segregation protein	orf_18	ECU07_0680	Present	169	Present	ACSZ01001251	Present	EEQ81851	Present	Present
Nuclear protein of the SMC family	Frameshift(orf_198; orf_197; orf_196; orf_195; orf_194);	ECU11_2000	Present	1454	Present	ACSZ01019931	Present	EEQ82281	Present	Present
RAD18-Like recombination and DNA repair protein	Frameshift(orf_490; orf_491);	ECU07_0390	Present	3	Present	ACSZ01017261	Present	EEQ82679	Present	Present
Rad21 / Rec8 like protein	Absent	ECU04_1370	Present	400	Absent	N.A.	Present	EEQ81701	Present	Present
