# Supplementary material for: The Genome of the Obligate Intracellular Parasite Trachipleistophora hominis: New Insights into Microsporidian Genome Dynamics and Reductive Evolution
Source: PLoS Pathog. 2012 Oct 25;8(10):e1002979. doi: 10.1371/journal.ppat.1002979 (PMC3486916; doi:10.1371/journal.ppat.1002979)
Supplement: Table S12 — This table lists the manually curated Enzyme Commission (EC) annotation for T. hominis proteins, as well as for the manually curated KEGG maps represented in Figure S1. (XLS) [file ppat.1002979.s028.xls]

## Sheet: T12
Supplementary Table 12: Manually curated EC annotation of T. hominis enzymes as well as the manually curated KEGG maps represented in Figure S1; more details on the annotation and manual curation are given in the supplemental methods section 'Enzyme annotation'.
product_name	ec_id	name	selected KEGG Map
orf_1982	1.1.1.-	NADP-retinol dehydrogenase	Fructose and mannose metabolism; Glycine, serine and threonine metabolism; Amino sugar and nucleotide sugar metabolism
orf_1224	1.1.1.100	3-oxoacyl-[acyl-carrier-protein] reductase	Fatty acid biosynthesis; Biosynthesis of unsaturated fatty acids
orf_764	1.1.1.100	3-oxoacyl-[acyl-carrier-protein] reductase	Fatty acid biosynthesis; Biosynthesis of unsaturated fatty acids
orf_2974	1.1.1.102	3-dehydrosphinganine reductase	Sphingolipid metabolism
orf_395	1.1.1.2	alcohol dehydrogenase (NADP+)	Glycolysis / Gluconeogenesis; Glycerolipid metabolism
orf_395	1.1.1.21	aldehyde reductase	Fructose and mannose metabolism; Galactose metabolism; Glycerolipid metabolism; Pyruvate metabolism
orf_1307	1.1.1.44	phosphogluconate dehydrogenase (decarboxylating)	Pentose phosphate pathway; Glutathione metabolism
orf_1224	1.1.1.47	glucose 1-dehydrogenase	Pentose phosphate pathway
orf_766	1.1.1.49	glucose-6-phosphate dehydrogenase	Pentose phosphate pathway; Glutathione metabolism
orf_769	1.1.1.49	glucose-6-phosphate dehydrogenase	Pentose phosphate pathway; Glutathione metabolism
orf_1982	1.1.1.62	estradiol 17beta-dehydrogenase
orf_764	1.1.1.62	estradiol 17beta-dehydrogenase
orf_1344	1.1.1.8	glycerol-3-phosphate dehydrogenase (NAD+)	Glycerophospholipid metabolism
orf_1036	1.1.2.3	L-lactate dehydrogenase (cytochrome)	Pyruvate metabolism
orf_1639	1.1.5.3	glycerol-3-phosphate dehydrogenase	Glycerophospholipid metabolism
orf_1782	1.11.1.12	phospholipid-hydroperoxide glutathione peroxidase	Glutathione metabolism
orf_1329	1.11.1.15	peroxiredoxin	Glutathione metabolism
orf_1782	1.11.1.9	glutathione peroxidase	Glutathione metabolism
orf_506	1.12.7.2	ferredoxin hydrogenase
orf_2202	1.14.11.-	proline 3-hydroxylase
orf_1312	1.14.11.7	procollagen-proline 3-dioxygenase
orf_1176	1.14.18.1	monophenol monooxygenase
orf_826	1.16.3.1	ferroxidase
orf_2610	1.17.4.1	ribonucleoside-diphosphate reductase	Purine metabolism; Pyrimidine metabolism; Glutathione metabolism
orf_2754	1.18.1.2	ferredoxin---NADP+ reductase
orf_1964	1.2.1.12	glyceraldehyde-3-phosphate dehydrogenase (phosphorylating)	Glycolysis / Gluconeogenesis
orf_2525	1.2.4.1	pyruvate dehydrogenase (acetyl-transferring)	Glycolysis / Gluconeogenesis; Pyruvate metabolism
orf_3152	1.2.4.1	pyruvate dehydrogenase (acetyl-transferring)	Glycolysis / Gluconeogenesis; Pyruvate metabolism
orf_764	1.3.1.77	anthocyanidin reductase
orf_343	1.3.3.1 (1.3.98.1)	dihydroorotate dehydrogenase
orf_2182	1.3.3.1 (1.3.98.1)	dihydroorotate dehydrogenase
orf_2128	1.5.1.2	pyrroline-5-carboxylate reductase
orf_1277	1.5.1.3	dihydrofolate reductase	One carbon pool by folate
orf_1340	1.5.1.3	dihydrofolate reductase	One carbon pool by folate
orf_49	1.5.1.7	saccharopine dehydrogenase (NAD+, L-lysine-forming)
orf_49	1.5.1.9	saccharopine dehydrogenase (NAD+, L-glutamate-forming)
orf_2401	1.6.-.-	Acting on NADH or NADPH
orf_665	1.8.1.7	glutathione-disulfide reductase	Glutathione metabolism
orf_2406	1.8.1.8	protein-disulfide reductase
orf_1656	1.8.1.9	thioredoxin-disulfide reductase	Pyrimidine metabolism
orf_95	1.8.1.9	thioredoxin-disulfide reductase	Pyrimidine metabolism
orf_108	1.8.3.2	thiol oxidase
orf_3245	2.-.-.-	Transferases
orf_868	2.1.1.-	Methyltransferases
orf_2202	2.1.1.-	demethylmenaquinone methyltransferase
orf_2375	2.1.1.-	demethylmenaquinone methyltransferase
orf_48	2.1.1.100	protein-S-isoprenylcysteine O-methyltransferase
orf_1487	2.1.1.113	site-specific DNA-methyltransferase (cytosine-N4-specific)
orf_1889	2.1.1.29	tRNA (cytosine-5-)-methyltransferase
orf_592	2.1.1.29	tRNA (cytosine-5-)-methyltransferase
orf_227	2.1.1.31	tRNA (guanine-N1-)-methyltransferase
orf_2175	2.1.1.32	tRNA (guanine-N2-)-methyltransferase
orf_1879	2.1.1.33	tRNA (guanine-N7-)-methyltransferase
orf_3138	2.1.1.33	tRNA (guanine-N7-)-methyltransferase
orf_1357	2.1.1.35	tRNA (uracil-5-)-methyltransferase
orf_2260	2.1.1.36	tRNA (adenine-N1-)-methyltransferase
orf_2385	2.1.1.36	tRNA (adenine-N1-)-methyltransferase
orf_1663	2.1.1.43	histone-lysine N-methyltransferase
orf_1693	2.1.1.43	histone-lysine N-methyltransferase
orf_2035	2.1.1.43	histone-lysine N-methyltransferase
orf_401	2.1.1.43	histone-lysine N-methyltransferase
orf_1340	2.1.1.45	thymidylate synthase	Pyrimidine metabolism; One carbon pool by folate
orf_2820	2.1.1.48 (2.1.1.183)	18S rRNA (adenine1779-N6/adenine1780-N6)-dimethyltransferase
orf_3122	2.1.1.56	mRNA (guanine-N7-)-methyltransferase	mRNA surveillance pathway
orf_763	2.1.1.72	site-specific DNA-methyltransferase (adenine-specific)
orf_2802	2.1.1.98	diphthine synthase
orf_166	2.1.2.1	glycine hydroxymethyltransferase	Glycine, serine and threonine metabolism; One carbon pool by folate
orf_2625	2.1.2.1	glycine hydroxymethyltransferase	Glycine, serine and threonine metabolism; One carbon pool by folate
orf_980	2.1.2.1	glycine hydroxymethyltransferase	Glycine, serine and threonine metabolism; One carbon pool by folate
orf_43	2.2.1.1	transketolase	Pentose phosphate pathway
orf_1019	2.3.1.-	omega-hydroxypalmitate O-feruloyl transferase	Fatty acid biosynthesis; Glycerophospholipid metabolism; Ether lipid metabolism; Biosynthesis of unsaturated fatty acids
orf_2318	2.3.1.-	omega-hydroxypalmitate O-feruloyl transferase	Fatty acid biosynthesis; Glycerophospholipid metabolism; Ether lipid metabolism; Biosynthesis of unsaturated fatty acids
orf_291	2.3.1.-	omega-hydroxypalmitate O-feruloyl transferase	Fatty acid biosynthesis; Glycerophospholipid metabolism; Ether lipid metabolism; Biosynthesis of unsaturated fatty acids
orf_557	2.3.1.-	omega-hydroxypalmitate O-feruloyl transferase	Fatty acid biosynthesis; Glycerophospholipid metabolism; Ether lipid metabolism; Biosynthesis of unsaturated fatty acids
orf_3111	2.3.1.128	ribosomal-protein-alanine N-acetyltransferase
orf_3269	2.3.1.15	glycerol-3-phosphate O-acyltransferase	Glycerolipid metabolism; Glycerophospholipid metabolism
orf_977	2.3.1.158	phospholipid:diacylglycerol acyltransferase	Glycerolipid metabolism
orf_3270	2.3.1.20	diacylglycerol O-acyltransferase	Glycerolipid metabolism
orf_3106	2.3.1.23	1-acylglycerophosphocholine O-acyltransferase	Glycerophospholipid metabolism
orf_3107	2.3.1.23	1-acylglycerophosphocholine O-acyltransferase	Glycerophospholipid metabolism
orf_1075	2.3.1.4	glucosamine-phosphate N-acetyltransferase	Amino sugar and nucleotide sugar metabolism
orf_1445	2.3.1.48	histone acetyltransferase
orf_1673	2.3.1.48	histone acetyltransferase
orf_2191	2.3.1.48	histone acetyltransferase
orf_2327	2.3.1.48	histone acetyltransferase
orf_2398	2.3.1.48	histone acetyltransferase
orf_269	2.3.1.48	histone acetyltransferase
orf_613	2.3.1.48	histone acetyltransferase
orf_1335	2.3.1.50	serine C-palmitoyltransferase	Sphingolipid metabolism
orf_2512	2.3.1.50	serine C-palmitoyltransferase	Sphingolipid metabolism
orf_622	2.3.1.50	serine C-palmitoyltransferase	Sphingolipid metabolism
orf_1528	2.3.1.51	1-acylglycerol-3-phosphate O-acyltransferase	Glycerolipid metabolism; Glycerophospholipid metabolism
orf_193	2.3.1.51	1-acylglycerol-3-phosphate O-acyltransferase	Glycerolipid metabolism; Glycerophospholipid metabolism
orf_200	2.3.1.51	1-acylglycerol-3-phosphate O-acyltransferase	Glycerolipid metabolism; Glycerophospholipid metabolism
orf_3106	2.3.1.51	1-acylglycerol-3-phosphate O-acyltransferase	Glycerolipid metabolism; Glycerophospholipid metabolism
orf_3107	2.3.1.51	1-acylglycerol-3-phosphate O-acyltransferase	Glycerolipid metabolism; Glycerophospholipid metabolism
orf_3269	2.3.1.51	1-acylglycerol-3-phosphate O-acyltransferase	Glycerolipid metabolism; Glycerophospholipid metabolism
orf_2315	2.3.1.88	peptide alpha-N-acetyltransferase
orf_714	2.3.1.88	peptide alpha-N-acetyltransferase
orf_715	2.3.1.88	peptide alpha-N-acetyltransferase
orf_1389	2.3.1.97	glycylpeptide N-tetradecanoyltransferase
orf_1956	2.3.2.2	gamma-glutamyltransferase	Glutathione metabolism
orf_3151	2.4.1.109	dolichyl-phosphate-mannose-protein mannosyltransferase
orf_2626	2.4.1.131	glycolipid 2-alpha-mannosyltransferase	N-Glycan biosynthesis
orf_3285	2.4.1.15	alpha,alpha-trehalose-phosphate synthase (UDP-forming)	Starch and sucrose metabolism
orf_388	2.4.1.15	alpha,alpha-trehalose-phosphate synthase (UDP-forming)	Starch and sucrose metabolism
orf_1704	2.4.1.16	chitin synthase	Amino sugar and nucleotide sugar metabolism
orf_2538	2.4.1.231	alpha,alpha-trehalose phosphorylase (configuration-retaining)
orf_1011	2.4.1.57	phosphatidylinositol alpha-mannosyltransferase
orf_2538	2.4.1.57	phosphatidylinositol alpha-mannosyltransferase
orf_1296	2.4.1.83	dolichyl-phosphate beta-D-mannosyltransferase	N-Glycan biosynthesis
orf_3176	2.4.2.29	tRNA-guanine transglycosylase
orf_2231	2.4.2.31	NAD+---protein-arginine ADP-ribosyltransferase
orf_1286	2.5.1.-	Cis-prenyltransferase
orf_1259	2.5.1.46	deoxyhypusine synthase
orf_555	2.5.1.46	deoxyhypusine synthase
orf_3143	2.5.1.6	methionine adenosyltransferase	Cysteine and methionine metabolism
orf_1001	2.5.1.60	protein geranylgeranyltransferase type II
orf_2881	2.5.1.75	tRNA dimethylallyltransferase
orf_2881	2.5.1.8	Transferred to 2.5.1.75
orf_122	2.6.1.16	glutamine---fructose-6-phosphate transaminase (isomerizing)	Alanine, aspartate and glutamate metabolism; Amino sugar and nucleotide sugar metabolism
orf_1847	2.7.1.1	hexokinase	Glycolysis / Gluconeogenesis; Fructose and mannose metabolism; Galactose metabolism; Starch and sucrose metabolism; Amino sugar and nucleotide sugar metabolism
orf_443	2.7.1.1	hexokinase	Glycolysis / Gluconeogenesis; Fructose and mannose metabolism; Galactose metabolism; Starch and sucrose metabolism; Amino sugar and nucleotide sugar metabolism
orf_898	2.7.1.1	hexokinase	Glycolysis / Gluconeogenesis; Fructose and mannose metabolism; Galactose metabolism; Starch and sucrose metabolism; Amino sugar and nucleotide sugar metabolism
orf_937	2.7.1.1	hexokinase	Glycolysis / Gluconeogenesis; Fructose and mannose metabolism; Galactose metabolism; Starch and sucrose metabolism; Amino sugar and nucleotide sugar metabolism
orf_3303	2.7.1.11	phosphofructokinase	Glycolysis / Gluconeogenesis; Fructose and mannose metabolism; Galactose metabolism; Pentose phosphate pathway
orf_562	2.7.1.137	phosphatidylinositol 3-kinase	Inositol phosphate metabolism; Phosphatidylinositol signaling system
orf_898	2.7.1.2	glucokinase	Glycolysis / Gluconeogenesis; Galactose metabolism; Starch and sucrose metabolism; Amino sugar and nucleotide sugar metabolism
orf_937	2.7.1.2	glucokinase	Glycolysis / Gluconeogenesis; Galactose metabolism; Starch and sucrose metabolism; Amino sugar and nucleotide sugar metabolism
orf_407	2.7.1.20	adenosine kinase	Purine metabolism
orf_361	2.7.1.24	dephospho-CoA kinase	Pantothenate and CoA biosynthesis
orf_1935	2.7.1.32	choline kinase	Glycerophospholipid metabolism
orf_2001	2.7.1.33	pantothenate kinase	Pantothenate and CoA biosynthesis
orf_1102	2.7.1.40	pyruvate kinase	Glycolysis / Gluconeogenesis; Purine metabolism; Pyruvate metabolism
orf_3078	2.7.1.48	uridine kinase	Pyrimidine metabolism
orf_2124	2.7.1.67	1-phosphatidylinositol 4-kinase	Inositol phosphate metabolism; Phosphatidylinositol signaling system
orf_2542	2.7.1.67	1-phosphatidylinositol 4-kinase	Inositol phosphate metabolism; Phosphatidylinositol signaling system
orf_1593	2.7.1.78	polynucleotide 5'-hydroxyl-kinase	mRNA surveillance pathway
orf_1935	2.7.1.82	ethanolamine kinase	Glycerophospholipid metabolism
orf_2774	2.7.1.82	ethanolamine kinase	Glycerophospholipid metabolism
orf_722	2.7.10.2	non-specific protein-tyrosine kinase
orf_1079	2.7.11.1	non-specific serine/threonine protein kinase
orf_1182	2.7.11.1	non-specific serine/threonine protein kinase
orf_121	2.7.11.1	non-specific serine/threonine protein kinase
orf_1320	2.7.11.1	non-specific serine/threonine protein kinase
orf_1342	2.7.11.1	non-specific serine/threonine protein kinase
orf_1404	2.7.11.1	non-specific serine/threonine protein kinase
orf_1432	2.7.11.1	non-specific serine/threonine protein kinase
orf_1544	2.7.11.1	non-specific serine/threonine protein kinase
orf_1705	2.7.11.1	non-specific serine/threonine protein kinase
orf_184	2.7.11.1	non-specific serine/threonine protein kinase
orf_1921	2.7.11.1	non-specific serine/threonine protein kinase
orf_219	2.7.11.1	non-specific serine/threonine protein kinase
orf_2414	2.7.11.1	non-specific serine/threonine protein kinase
orf_2517	2.7.11.1	non-specific serine/threonine protein kinase
orf_2585	2.7.11.1	non-specific serine/threonine protein kinase
orf_2591	2.7.11.1	non-specific serine/threonine protein kinase
orf_2600	2.7.11.1	non-specific serine/threonine protein kinase
orf_2893	2.7.11.1	non-specific serine/threonine protein kinase
orf_293	2.7.11.1	non-specific serine/threonine protein kinase
orf_3136	2.7.11.1	non-specific serine/threonine protein kinase
orf_3232	2.7.11.1	non-specific serine/threonine protein kinase
orf_508	2.7.11.1	non-specific serine/threonine protein kinase
orf_513	2.7.11.1	non-specific serine/threonine protein kinase
orf_521	2.7.11.1	non-specific serine/threonine protein kinase
orf_562	2.7.11.1	non-specific serine/threonine protein kinase
orf_572	2.7.11.1	non-specific serine/threonine protein kinase
orf_598	2.7.11.1	non-specific serine/threonine protein kinase
orf_606	2.7.11.1	non-specific serine/threonine protein kinase
orf_637	2.7.11.1	non-specific serine/threonine protein kinase
orf_722	2.7.11.1	non-specific serine/threonine protein kinase
orf_793	2.7.11.1	non-specific serine/threonine protein kinase
orf_864	2.7.11.1	non-specific serine/threonine protein kinase
orf_934	2.7.11.1	non-specific serine/threonine protein kinase
orf_2414	2.7.11.11	cAMP-dependent protein kinase
orf_55	2.7.11.11	cAMP-dependent protein kinase
orf_722	2.7.11.11	cAMP-dependent protein kinase
orf_2351	2.7.11.13	protein kinase C	Phosphatidylinositol signaling system
orf_55	2.7.11.13	protein kinase C	Phosphatidylinositol signaling system
orf_793	2.7.11.13	protein kinase C	Phosphatidylinositol signaling system
orf_219	2.7.11.17	Ca2+/calmodulin-dependent protein kinase
orf_521	2.7.11.17	Ca2+/calmodulin-dependent protein kinase
orf_219	2.7.11.18	myosin-light-chain kinase
orf_1320	2.7.11.21	polo kinase (CDC5)	Cell cycle - yeast; Meiosis - yeast
orf_184	2.7.11.21	polo kinase (CDC5)	Cell cycle - yeast; Meiosis - yeast
orf_161	2.7.11.22	cyclin-dependent kinase	Basal transcription factors; Nucleotide excision repair; Cell cycle - yeast; Meiosis - yeast
orf_1919	2.7.11.22	cyclin-dependent kinase	Basal transcription factors; Nucleotide excision repair; Cell cycle - yeast; Meiosis - yeast
orf_3261	2.7.11.22	cyclin-dependent kinase	Basal transcription factors; Nucleotide excision repair; Cell cycle - yeast; Meiosis - yeast
orf_359	2.7.11.22	cyclin-dependent kinase	Basal transcription factors; Nucleotide excision repair; Cell cycle - yeast; Meiosis - yeast
orf_4	2.7.11.22	cyclin-dependent kinase	Basal transcription factors; Nucleotide excision repair; Cell cycle - yeast; Meiosis - yeast
orf_1342	2.7.11.23	[RNA-polymerase]-subunit kinase	Basal transcription factors; Nucleotide excision repair
orf_161	2.7.11.23	[RNA-polymerase]-subunit kinase	Basal transcription factors; Nucleotide excision repair
orf_1676	2.7.11.23	[RNA-polymerase]-subunit kinase	Basal transcription factors; Nucleotide excision repair
orf_1705	2.7.11.23	[RNA-polymerase]-subunit kinase	Basal transcription factors; Nucleotide excision repair
orf_1919	2.7.11.23	[RNA-polymerase]-subunit kinase	Basal transcription factors; Nucleotide excision repair
orf_2235	2.7.11.23	[RNA-polymerase]-subunit kinase	Basal transcription factors; Nucleotide excision repair
orf_3232	2.7.11.23	[RNA-polymerase]-subunit kinase	Basal transcription factors; Nucleotide excision repair
orf_3261	2.7.11.23	[RNA-polymerase]-subunit kinase	Basal transcription factors; Nucleotide excision repair
orf_359	2.7.11.23	[RNA-polymerase]-subunit kinase	Basal transcription factors; Nucleotide excision repair
orf_1082	2.7.11.24	mitogen-activated protein kinase
orf_4	2.7.11.25	mitogen-activated protein kinase kinase kinase	MAPK signaling pathway
orf_934	2.7.11.25	mitogen-activated protein kinase kinase kinase	MAPK signaling pathway
orf_121	2.7.11.26	tau-protein kinase
orf_1842	2.7.11.7	myosin-heavy-chain kinase
orf_3031	2.7.11.7	myosin-heavy-chain kinase
orf_778	2.7.11.7	myosin-heavy-chain kinase
orf_1432	2.7.12.1	dual-specificity kinase
orf_1851	2.7.12.1	dual-specificity kinase
orf_1432	2.7.12.2	mitogen-activated protein kinase kinase	MAPK signaling pathway
orf_1404	2.7.13.3	histidine kinase	MAPK signaling pathway
orf_1961	2.7.2.3	phosphoglycerate kinase	Glycolysis / Gluconeogenesis
orf_1000	2.7.4.14	cytidylate kinase	Pyrimidine metabolism
orf_2554	2.7.4.3	adenylate kinase	Purine metabolism
orf_846	2.7.4.6	nucleoside-diphosphate kinase	Purine metabolism; Pyrimidine metabolism
orf_915	2.7.4.8	guanylate kinase	Purine metabolism
orf_11	2.7.4.9	dTMP kinase	Pyrimidine metabolism
orf_1033	2.7.7.-	Nucleotidyltransferases
orf_1945	2.7.7.13	mannose-1-phosphate guanylyltransferase	Fructose and mannose metabolism; Amino sugar and nucleotide sugar metabolism
orf_3149	2.7.7.13	mannose-1-phosphate guanylyltransferase	Fructose and mannose metabolism; Amino sugar and nucleotide sugar metabolism
orf_3150	2.7.7.14	ethanolamine-phosphate cytidylyltransferase	Glycerophospholipid metabolism
orf_476	2.7.7.15	choline-phosphate cytidylyltransferase	Glycerophospholipid metabolism
orf_1461	2.7.7.19	polynucleotide adenylyltransferase	mRNA surveillance pathway
orf_1699	2.7.7.19	polynucleotide adenylyltransferase	mRNA surveillance pathway
orf_866	2.7.7.19	polynucleotide adenylyltransferase	mRNA surveillance pathway
orf_214	2.7.7.25	tRNA adenylyltransferase
orf_1945	2.7.7.27	glucose-1-phosphate adenylyltransferase	Starch and sucrose metabolism; Amino sugar and nucleotide sugar metabolism
orf_2080	2.7.7.3	pantetheine-phosphate adenylyltransferase	Pantothenate and CoA biosynthesis
orf_2447	2.7.7.41	phosphatidate cytidylyltransferase	Glycerophospholipid metabolism; Phosphatidylinositol signaling system
orf_1050	2.7.7.48	RNA-directed RNA polymerase	Purine metabolism
orf_1051	2.7.7.48	RNA-directed RNA polymerase	Purine metabolism
orf_1043	2.7.7.49	RNA-directed DNA polymerase
orf_1160	2.7.7.49	RNA-directed DNA polymerase
orf_145	2.7.7.49	RNA-directed DNA polymerase
orf_1517	2.7.7.49	RNA-directed DNA polymerase
orf_2247	2.7.7.49	RNA-directed DNA polymerase
orf_2497	2.7.7.49	RNA-directed DNA polymerase
orf_2945	2.7.7.49	RNA-directed DNA polymerase
orf_2981	2.7.7.49	RNA-directed DNA polymerase
orf_3022	2.7.7.49	RNA-directed DNA polymerase
orf_586	2.7.7.49	RNA-directed DNA polymerase
orf_588	2.7.7.49	RNA-directed DNA polymerase
orf_59	2.7.7.49	RNA-directed DNA polymerase
orf_732	2.7.7.49	RNA-directed DNA polymerase
orf_941	2.7.7.49	RNA-directed DNA polymerase
orf_951	2.7.7.49	RNA-directed DNA polymerase
orf_954	2.7.7.49	RNA-directed DNA polymerase
orf_2480	2.7.7.50	mRNA guanylyltransferase	mRNA surveillance pathway
orf_2022	2.7.7.56	tRNA nucleotidyltransferase
orf_1048	2.7.7.6	DNA-directed RNA polymerase	Purine metabolism; Pyrimidine metabolism
orf_1578	2.7.7.6	DNA-directed RNA polymerase	Purine metabolism; Pyrimidine metabolism
orf_1633	2.7.7.6	DNA-directed RNA polymerase	Purine metabolism; Pyrimidine metabolism
orf_1989	2.7.7.6	DNA-directed RNA polymerase	Purine metabolism; Pyrimidine metabolism
orf_2	2.7.7.6	DNA-directed RNA polymerase	Purine metabolism; Pyrimidine metabolism
orf_209	2.7.7.6	DNA-directed RNA polymerase	Purine metabolism; Pyrimidine metabolism
orf_2232	2.7.7.6	DNA-directed RNA polymerase	Purine metabolism; Pyrimidine metabolism
orf_23	2.7.7.6	DNA-directed RNA polymerase	Purine metabolism; Pyrimidine metabolism
orf_271	2.7.7.6	DNA-directed RNA polymerase	Purine metabolism; Pyrimidine metabolism
orf_2710	2.7.7.6	DNA-directed RNA polymerase	Purine metabolism; Pyrimidine metabolism
orf_2761	2.7.7.6	DNA-directed RNA polymerase	Purine metabolism; Pyrimidine metabolism
orf_279	2.7.7.6	DNA-directed RNA polymerase	Purine metabolism; Pyrimidine metabolism
orf_2805	2.7.7.6	DNA-directed RNA polymerase	Purine metabolism; Pyrimidine metabolism
orf_2814	2.7.7.6	DNA-directed RNA polymerase	Purine metabolism; Pyrimidine metabolism
orf_3268	2.7.7.6	DNA-directed RNA polymerase	Purine metabolism; Pyrimidine metabolism
orf_386	2.7.7.6	DNA-directed RNA polymerase	Purine metabolism; Pyrimidine metabolism
orf_463	2.7.7.6	DNA-directed RNA polymerase	Purine metabolism; Pyrimidine metabolism
orf_578	2.7.7.6	DNA-directed RNA polymerase	Purine metabolism; Pyrimidine metabolism
orf_64	2.7.7.6	DNA-directed RNA polymerase	Purine metabolism; Pyrimidine metabolism
orf_720	2.7.7.6	DNA-directed RNA polymerase	Purine metabolism; Pyrimidine metabolism
orf_789	2.7.7.6	DNA-directed RNA polymerase	Purine metabolism; Pyrimidine metabolism
orf_886	2.7.7.6	DNA-directed RNA polymerase	Purine metabolism; Pyrimidine metabolism
orf_1015	2.7.7.7	DNA-directed DNA polymerase	Purine metabolism; Pyrimidine metabolism; DNA replication
orf_1228	2.7.7.7	DNA-directed DNA polymerase	Purine metabolism; Pyrimidine metabolism; DNA replication
orf_1309	2.7.7.7	DNA-directed DNA polymerase	Purine metabolism; Pyrimidine metabolism; DNA replication
orf_133	2.7.7.7	DNA-directed DNA polymerase	Purine metabolism; Pyrimidine metabolism; DNA replication
orf_1422	2.7.7.7	DNA-directed DNA polymerase	Purine metabolism; Pyrimidine metabolism; DNA replication
orf_1475	2.7.7.7	DNA-directed DNA polymerase	Purine metabolism; Pyrimidine metabolism; DNA replication
orf_1665	2.7.7.7	DNA-directed DNA polymerase	Purine metabolism; Pyrimidine metabolism; DNA replication
orf_1699	2.7.7.7	DNA-directed DNA polymerase	Purine metabolism; Pyrimidine metabolism; DNA replication
orf_1738	2.7.7.7	DNA-directed DNA polymerase	Purine metabolism; Pyrimidine metabolism; DNA replication
orf_1751	2.7.7.7	DNA-directed DNA polymerase	Purine metabolism; Pyrimidine metabolism; DNA replication
orf_2014	2.7.7.7	DNA-directed DNA polymerase	Purine metabolism; Pyrimidine metabolism; DNA replication
orf_2324	2.7.7.7	DNA-directed DNA polymerase	Purine metabolism; Pyrimidine metabolism; DNA replication
orf_810	2.7.7.7	DNA-directed DNA polymerase	Purine metabolism; Pyrimidine metabolism; DNA replication
orf_911	2.7.7.8	polyribonucleotide nucleotidyltransferase	Purine metabolism; Pyrimidine metabolism
orf_1437	2.7.7.9	UTP---glucose-1-phosphate uridylyltransferase	Galactose metabolism; Starch and sucrose metabolism; Amino sugar and nucleotide sugar metabolism
orf_2194	2.7.8.1	ethanolaminephosphotransferase	Glycerophospholipid metabolism
orf_1135	2.7.8.11	CDP-diacylglycerol---inositol 3-phosphatidyltransferase	Inositol phosphate metabolism; Glycerophospholipid metabolism; Phosphatidylinositol signaling system
orf_2592	2.7.8.11	CDP-diacylglycerol---inositol 3-phosphatidyltransferase	Inositol phosphate metabolism; Glycerophospholipid metabolism; Phosphatidylinositol signaling system
orf_3295	2.7.8.15	UDP-N-acetylglucosamine---dolichyl-phosphate N-acetylglucosaminephosphotransferase	N-Glycan biosynthesis
orf_2194	2.7.8.2	diacylglycerol cholinephosphotransferase	Glycerophospholipid metabolism; Ether lipid metabolism
orf_1829	2.7.8.5	CDP-diacylglycerol---glycerol-3-phosphate 3-phosphatidyltransferase	Glycerophospholipid metabolism
orf_1829	2.7.8.8	CDP-diacylglycerol---serine O-phosphatidyltransferase	Glycine, serine and threonine metabolism; Glycerophospholipid metabolism
orf_999	2.8.1.1	thiosulfate sulfurtransferase
orf_306	2.8.1.7	cysteine desulfurase (NFS1)
orf_2187	3.-.-.-	Hydrolases
orf_383	3.-.-.-	Hydrolases
orf_2623	3.1.-.-	Acting on ester bonds
orf_2808	3.1.-.-	Acting on ester bonds
orf_2548	3.1.1.1	carboxylesterase
orf_815	3.1.1.1	carboxylesterase
orf_101	3.1.1.29	aminoacyl-tRNA hydrolase
orf_2057	3.1.1.3	triacylglycerol lipase	Glycerolipid metabolism
orf_2121	3.1.1.3	triacylglycerol lipase	Glycerolipid metabolism
orf_2068	3.1.1.31	6-phosphogluconolactonase	Pentose phosphate pathway
orf_3034	3.1.1.5	lysophospholipase	Glycerophospholipid metabolism; Biosynthesis of unsaturated fatty acids
orf_2508	3.1.11.2	exodeoxyribonuclease III	Cell cycle - yeast; Meiosis - yeast
orf_2868	3.1.13.1	exoribonuclease II
orf_651	3.1.13.1	exoribonuclease II
orf_1289	3.1.13.4	poly(A)-specific ribonuclease	RNA degradation
orf_2051	3.1.13.4	poly(A)-specific ribonuclease	RNA degradation
orf_1232	3.1.2.-	choloyl-CoA hydrolase	Fatty acid biosynthesis; Biosynthesis of unsaturated fatty acids
orf_1058	3.1.2.15	ubiquitin thiolesterase	Endocytosis
orf_155	3.1.2.15	ubiquitin thiolesterase	Endocytosis
orf_1955	3.1.2.15	ubiquitin thiolesterase	Endocytosis
orf_2242	3.1.2.15	ubiquitin thiolesterase	Endocytosis
orf_2493	3.1.2.15	ubiquitin thiolesterase	Endocytosis
orf_660	3.1.2.15	ubiquitin thiolesterase	Endocytosis
orf_927	3.1.2.15	ubiquitin thiolesterase	Endocytosis
orf_1934	3.1.2.2	palmitoyl-CoA hydrolase	Biosynthesis of unsaturated fatty acids
orf_2439	3.1.2.6	hydroxyacylglutathione hydrolase	Pyruvate metabolism
orf_2773	3.1.2.6	hydroxyacylglutathione hydrolase	Pyruvate metabolism
orf_784	3.1.21.2	deoxyribonuclease IV (phage-T4-induced)
orf_2914	3.1.21.4	type II site-specific deoxyribonuclease
orf_1450	3.1.22.-	Endodeoxyribonucleases producing 3'-phosphomonoesters
orf_2210	3.1.26.11	tRNase Z	RNA transport
orf_2501	3.1.26.11	tRNase Z	RNA transport
orf_280	3.1.26.11	tRNase Z	RNA transport
orf_1194	3.1.26.13	retroviral ribonuclease H
orf_2863	3.1.26.3	ribonuclease III	Ribosome biogenesis in eukaryotes
orf_939	3.1.26.4	calf thymus ribonuclease H	DNA replication
orf_1549	3.1.26.5	ribonuclease P	Ribosome biogenesis in eukaryotes; RNA transport
orf_1164	3.1.27.-	Endoribonucleases producing 3'-phosphomonoesters
orf_2208	3.1.27.-	Endoribonucleases producing 3'-phosphomonoesters
orf_2723	3.1.27.9	tRNA-intron endonuclease
orf_1257	3.1.3.-	mannosylfructose-phosphate phosphatase	Glycolysis / Gluconeogenesis; Fructose and mannose metabolism; Ether lipid metabolism; Sphingolipid metabolism
orf_388	3.1.3.12	trehalose-phosphatase	Starch and sucrose metabolism
orf_1330	3.1.3.16	phosphoprotein phosphatase
orf_1795	3.1.3.16	phosphoprotein phosphatase
orf_1994	3.1.3.16	phosphoprotein phosphatase
orf_2041	3.1.3.16	phosphoprotein phosphatase
orf_2250	3.1.3.16	phosphoprotein phosphatase
orf_2465	3.1.3.16	phosphoprotein phosphatase
orf_3189	3.1.3.16	phosphoprotein phosphatase
orf_877	3.1.3.16	phosphoprotein phosphatase
orf_2348	3.1.3.2	acid phosphatase
orf_1677	3.1.3.33	polynucleotide 5'-phosphatase	mRNA surveillance pathway
orf_3110	3.1.3.36	phosphoinositide 5-phosphatase	Inositol phosphate metabolism; Phosphatidylinositol signaling system
orf_2165	3.1.3.4	phosphatidate phosphatase	Glycerolipid metabolism; Glycerophospholipid metabolism; Ether lipid metabolism; Sphingolipid metabolism
orf_1651	3.1.3.48	protein-tyrosine-phosphatase	MAPK signaling pathway; Cell cycle - yeast; Meiosis - yeast
orf_2395	3.1.3.48	protein-tyrosine-phosphatase	MAPK signaling pathway; Cell cycle - yeast; Meiosis - yeast
orf_827	3.1.3.48	protein-tyrosine-phosphatase	MAPK signaling pathway; Cell cycle - yeast; Meiosis - yeast
orf_1839	3.1.3.5	5'-nucleotidase	Purine metabolism; Pyrimidine metabolism
orf_2072	3.1.3.5	5'-nucleotidase	Purine metabolism; Pyrimidine metabolism
orf_3110	3.1.3.56	inositol-polyphosphate 5-phosphatase	Inositol phosphate metabolism; Phosphatidylinositol signaling system
orf_1262	3.1.31.1	micrococcal nuclease
orf_2152	3.1.4.46	glycerophosphodiester phosphodiesterase	Glycerophospholipid metabolism
orf_612	3.2.1.14	chitinase	Amino sugar and nucleotide sugar metabolism
orf_3201	3.2.1.141	4-alpha-D-{(1->4)-alpha-D-glucano}trehalose trehalohydrolase
orf_1246	3.2.1.28	alpha,alpha-trehalase	Starch and sucrose metabolism
orf_3221	3.2.1.28	alpha,alpha-trehalase	Starch and sucrose metabolism
orf_2787	3.2.2.27	uracil-DNA glycosylase
orf_2211	3.4.11.1	leucyl aminopeptidase	Glutathione metabolism
orf_3109	3.4.11.18	methionyl aminopeptidase
orf_251	3.4.11.2	membrane alanyl aminopeptidase	Glutathione metabolism
orf_1379	3.4.11.21	aspartyl aminopeptidase
orf_2211	3.4.11.5	prolyl aminopeptidase	Glutathione metabolism
orf_905	3.4.11.9	Xaa-Pro aminopeptidase
orf_1058	3.4.19.12	ubiquitinyl hydrolase 1
orf_1110	3.4.19.12	ubiquitinyl hydrolase 1
orf_155	3.4.19.12	ubiquitinyl hydrolase 1
orf_1955	3.4.19.12	ubiquitinyl hydrolase 1
orf_2114	3.4.19.12	ubiquitinyl hydrolase 1
orf_2242	3.4.19.12	ubiquitinyl hydrolase 1
orf_2493	3.4.19.12	ubiquitinyl hydrolase 1
orf_660	3.4.19.12	ubiquitinyl hydrolase 1
orf_927	3.4.19.12	ubiquitinyl hydrolase 1
orf_2370	3.4.21.48	cerevisin
orf_2803	3.4.21.53	endopeptidase La
orf_2370	3.4.21.64	peptidase K
orf_2230	3.4.21.89	signal peptidase I
orf_2427	3.4.21.89	signal peptidase I
orf_791	3.4.22.34	legumain
orf_1027	3.4.22.49	separase	Cell cycle - yeast; Meiosis - yeast
orf_3156	3.4.22.68	Ulp1 peptidase
orf_643	3.4.24.56	insulysin
orf_2591	3.4.24.57	O-sialoglycoprotein endopeptidase
orf_984	3.4.24.57	O-sialoglycoprotein endopeptidase
orf_160	3.4.24.84	Ste24 endopeptidase
orf_1944	3.4.24.84	Ste24 endopeptidase
orf_1029	3.4.25.1	proteasome endopeptidase complex	Proteasome
orf_1261	3.4.25.1	proteasome endopeptidase complex	Proteasome
orf_1398	3.4.25.1	proteasome endopeptidase complex	Proteasome
orf_1806	3.4.25.1	proteasome endopeptidase complex	Proteasome
orf_1942	3.4.25.1	proteasome endopeptidase complex	Proteasome
orf_1952	3.4.25.1	proteasome endopeptidase complex	Proteasome
orf_2047	3.4.25.1	proteasome endopeptidase complex	Proteasome
orf_207	3.4.25.1	proteasome endopeptidase complex	Proteasome
orf_2343	3.4.25.1	proteasome endopeptidase complex	Proteasome
orf_2344	3.4.25.1	proteasome endopeptidase complex	Proteasome
orf_2490	3.4.25.1	proteasome endopeptidase complex	Proteasome
orf_2599	3.4.25.1	proteasome endopeptidase complex	Proteasome
orf_2864	3.4.25.1	proteasome endopeptidase complex	Proteasome
orf_2910	3.4.25.1	proteasome endopeptidase complex	Proteasome
orf_3239	3.4.25.1	proteasome endopeptidase complex	Proteasome
orf_389	3.4.25.1	proteasome endopeptidase complex	Proteasome
orf_658	3.4.25.1	proteasome endopeptidase complex	Proteasome
orf_762	3.4.25.1	proteasome endopeptidase complex	Proteasome
orf_840	3.4.25.1	proteasome endopeptidase complex	Proteasome
orf_1730	3.5.1.41	chitin deacetylase	Amino sugar and nucleotide sugar metabolism
orf_221	3.5.1.98	histone deacetylase
orf_595	3.5.1.98	histone deacetylase
orf_1668	3.5.4.1	cytosine deaminase	Pyrimidine metabolism
orf_1981	3.5.4.12	dCMP deaminase	Pyrimidine metabolism
orf_2294	3.5.4.12	dCMP deaminase	Pyrimidine metabolism
orf_2575	3.5.4.26	diaminohydroxyphosphoribosylaminopyrimidine deaminase
orf_1668	3.5.4.3	guanine deaminase	Purine metabolism
orf_2376	3.5.4.6	AMP deaminase	Purine metabolism
orf_2331	3.6.-.-	Acting on acid anhydrides
orf_3117	3.6.1.1	inorganic diphosphatase
orf_249	3.6.1.11	exopolyphosphatase	Purine metabolism
orf_1016	3.6.1.15	nucleoside-triphosphatase	Purine metabolism
orf_123	3.6.1.15	nucleoside-triphosphatase	Purine metabolism
orf_2195	3.6.1.15	nucleoside-triphosphatase	Purine metabolism
orf_2278	3.6.1.15	nucleoside-triphosphatase	Purine metabolism
orf_2578	3.6.1.15	nucleoside-triphosphatase	Purine metabolism
orf_2581	3.6.1.15	nucleoside-triphosphatase	Purine metabolism
orf_3087	3.6.1.15	nucleoside-triphosphatase	Purine metabolism
orf_342	3.6.1.15	nucleoside-triphosphatase	Purine metabolism
orf_2033	3.6.1.17	bis(5'-nucleosyl)-tetraphosphatase (asymmetrical)	Purine metabolism; Pyrimidine metabolism
orf_2581	3.6.1.19	nucleoside-triphosphate diphosphatase	Purine metabolism; Pyrimidine metabolism
orf_2069	3.6.1.23	dUTP diphosphatase	Pyrimidine metabolism
orf_2102	3.6.1.23	dUTP diphosphatase	Pyrimidine metabolism
orf_894	3.6.1.23	dUTP diphosphatase	Pyrimidine metabolism
orf_1841	3.6.1.29	bis(5'-adenosyl)-triphosphatase	Purine metabolism
orf_2033	3.6.1.29	bis(5'-adenosyl)-triphosphatase	Purine metabolism
orf_1356	3.6.1.3	adenosinetriphosphatase	Purine metabolism
orf_1398	3.6.1.3	adenosinetriphosphatase	Purine metabolism
orf_153	3.6.1.3	adenosinetriphosphatase	Purine metabolism
orf_1831	3.6.1.3	adenosinetriphosphatase	Purine metabolism
orf_1868	3.6.1.3	adenosinetriphosphatase	Purine metabolism
orf_2043	3.6.1.3	adenosinetriphosphatase	Purine metabolism
orf_2049	3.6.1.3	adenosinetriphosphatase	Purine metabolism
orf_2583	3.6.1.3	adenosinetriphosphatase	Purine metabolism
orf_2798	3.6.1.3	adenosinetriphosphatase	Purine metabolism
orf_3057	3.6.1.3	adenosinetriphosphatase	Purine metabolism
orf_3230	3.6.1.3	adenosinetriphosphatase	Purine metabolism
orf_387	3.6.1.3	adenosinetriphosphatase	Purine metabolism
orf_590	3.6.1.3	adenosinetriphosphatase	Purine metabolism
orf_737	3.6.1.3	adenosinetriphosphatase	Purine metabolism
orf_772	3.6.1.3	adenosinetriphosphatase	Purine metabolism
orf_840	3.6.1.3	adenosinetriphosphatase	Purine metabolism
orf_902	3.6.1.3	adenosinetriphosphatase	Purine metabolism
orf_2007	3.6.1.43	dolichyldiphosphatase	N-Glycan biosynthesis
orf_123	3.6.1.5	apyrase	Purine metabolism; Pyrimidine metabolism
orf_2906	3.6.1.6	nucleoside-diphosphatase	Purine metabolism; Pyrimidine metabolism
orf_1801	3.6.3.1	phospholipid-translocating ATPase
orf_2306	3.6.3.1	phospholipid-translocating ATPase
orf_542	3.6.3.1	phospholipid-translocating ATPase
orf_1367	3.6.3.14	H+-transporting two-sector ATPase
orf_1747	3.6.3.14	H+-transporting two-sector ATPase
orf_1748	3.6.3.14	H+-transporting two-sector ATPase
orf_1792	3.6.3.14	H+-transporting two-sector ATPase
orf_1900	3.6.3.14	H+-transporting two-sector ATPase
orf_2116	3.6.3.14	H+-transporting two-sector ATPase
orf_2892	3.6.3.14	H+-transporting two-sector ATPase
orf_580	3.6.3.14	H+-transporting two-sector ATPase
orf_2449	3.6.3.15	Na+-transporting two-sector ATPase
orf_1304	3.6.3.16	arsenite-transporting ATPase
orf_2443	3.6.3.19	maltose-transporting ATPase
orf_3169	3.6.3.19	maltose-transporting ATPase
orf_1710	3.6.3.25	sulfate-transporting ATPase
orf_3158	3.6.3.25	sulfate-transporting ATPase
orf_57	3.6.3.25	sulfate-transporting ATPase
orf_902	3.6.3.25	sulfate-transporting ATPase
orf_2384	3.6.3.27	phosphate-transporting ATPase
orf_3253	3.6.3.27	phosphate-transporting ATPase
orf_902	3.6.3.28	phosphonate-transporting ATPase
orf_194	3.6.3.29	molybdate-transporting ATPase
orf_2443	3.6.3.29	molybdate-transporting ATPase
orf_3158	3.6.3.29	molybdate-transporting ATPase
orf_3169	3.6.3.29	molybdate-transporting ATPase
orf_1710	3.6.3.31	polyamine-transporting ATPase
orf_2212	3.6.3.31	polyamine-transporting ATPase
orf_57	3.6.3.31	polyamine-transporting ATPase
orf_194	3.6.3.33	vitamin B12-transporting ATPase
orf_1969	3.6.3.4	Cu2+-exporting ATPase
orf_3069	3.6.3.41	heme-transporting ATPase
orf_57	3.6.3.41	heme-transporting ATPase
orf_2212	3.6.3.44	xenobiotic-transporting ATPase
orf_2378	3.6.3.44	xenobiotic-transporting ATPase
orf_2384	3.6.3.44	xenobiotic-transporting ATPase
orf_2794	3.6.3.44	xenobiotic-transporting ATPase
orf_1747	3.6.3.6	H+-exporting ATPase
orf_2150	3.6.3.6	H+-exporting ATPase
orf_542	3.6.3.6	H+-exporting ATPase
orf_1801	3.6.3.8	Ca2+-transporting ATPase
orf_2279	3.6.3.8	Ca2+-transporting ATPase
orf_2788	3.6.3.8	Ca2+-transporting ATPase
orf_542	3.6.3.8	Ca2+-transporting ATPase
orf_1155	3.6.4.12	DNA helicase	Basal transcription factors; DNA replication; Nucleotide excision repair; Mismatch repair; Homologous recombination
orf_1203	3.6.4.12	DNA helicase	Basal transcription factors; DNA replication; Nucleotide excision repair; Mismatch repair; Homologous recombination
orf_1220	3.6.4.12	DNA helicase	Basal transcription factors; DNA replication; Nucleotide excision repair; Mismatch repair; Homologous recombination
orf_1226	3.6.4.12	DNA helicase	Basal transcription factors; DNA replication; Nucleotide excision repair; Mismatch repair; Homologous recombination
orf_1231	3.6.4.12	DNA helicase	Basal transcription factors; DNA replication; Nucleotide excision repair; Mismatch repair; Homologous recombination
orf_1679	3.6.4.12	DNA helicase	Basal transcription factors; DNA replication; Nucleotide excision repair; Mismatch repair; Homologous recombination
orf_1685	3.6.4.12	DNA helicase	Basal transcription factors; DNA replication; Nucleotide excision repair; Mismatch repair; Homologous recombination
orf_1728	3.6.4.12	DNA helicase	Basal transcription factors; DNA replication; Nucleotide excision repair; Mismatch repair; Homologous recombination
orf_1797	3.6.4.12	DNA helicase	Basal transcription factors; DNA replication; Nucleotide excision repair; Mismatch repair; Homologous recombination
orf_2066	3.6.4.12	DNA helicase	Basal transcription factors; DNA replication; Nucleotide excision repair; Mismatch repair; Homologous recombination
orf_2135	3.6.4.12	DNA helicase	Basal transcription factors; DNA replication; Nucleotide excision repair; Mismatch repair; Homologous recombination
orf_241	3.6.4.12	DNA helicase	Basal transcription factors; DNA replication; Nucleotide excision repair; Mismatch repair; Homologous recombination
orf_2484	3.6.4.12	DNA helicase	Basal transcription factors; DNA replication; Nucleotide excision repair; Mismatch repair; Homologous recombination
orf_2682	3.6.4.12	DNA helicase	Basal transcription factors; DNA replication; Nucleotide excision repair; Mismatch repair; Homologous recombination
orf_2795	3.6.4.12	DNA helicase	Basal transcription factors; DNA replication; Nucleotide excision repair; Mismatch repair; Homologous recombination
orf_2891	3.6.4.12	DNA helicase	Basal transcription factors; DNA replication; Nucleotide excision repair; Mismatch repair; Homologous recombination
orf_2902	3.6.4.12	DNA helicase	Basal transcription factors; DNA replication; Nucleotide excision repair; Mismatch repair; Homologous recombination
orf_3104	3.6.4.12	DNA helicase	Basal transcription factors; DNA replication; Nucleotide excision repair; Mismatch repair; Homologous recombination
orf_3240	3.6.4.12	DNA helicase	Basal transcription factors; DNA replication; Nucleotide excision repair; Mismatch repair; Homologous recombination
orf_3292	3.6.4.12	DNA helicase	Basal transcription factors; DNA replication; Nucleotide excision repair; Mismatch repair; Homologous recombination
orf_367	3.6.4.12	DNA helicase	Basal transcription factors; DNA replication; Nucleotide excision repair; Mismatch repair; Homologous recombination
orf_737	3.6.4.12	DNA helicase	Basal transcription factors; DNA replication; Nucleotide excision repair; Mismatch repair; Homologous recombination
orf_1016	3.6.4.13	RNA helicase	RNA transport; mRNA surveillance pathway; RNA degradation; Spliceosome
orf_1236	3.6.4.13	RNA helicase	RNA transport; mRNA surveillance pathway; RNA degradation; Spliceosome
orf_1562	3.6.4.13	RNA helicase	RNA transport; mRNA surveillance pathway; RNA degradation; Spliceosome
orf_1733	3.6.4.13	RNA helicase	RNA transport; mRNA surveillance pathway; RNA degradation; Spliceosome
orf_217	3.6.4.13	RNA helicase	RNA transport; mRNA surveillance pathway; RNA degradation; Spliceosome
orf_2195	3.6.4.13	RNA helicase	RNA transport; mRNA surveillance pathway; RNA degradation; Spliceosome
orf_2262	3.6.4.13	RNA helicase	RNA transport; mRNA surveillance pathway; RNA degradation; Spliceosome
orf_2276	3.6.4.13	RNA helicase	RNA transport; mRNA surveillance pathway; RNA degradation; Spliceosome
orf_2278	3.6.4.13	RNA helicase	RNA transport; mRNA surveillance pathway; RNA degradation; Spliceosome
orf_2311	3.6.4.13	RNA helicase	RNA transport; mRNA surveillance pathway; RNA degradation; Spliceosome
orf_2341	3.6.4.13	RNA helicase	RNA transport; mRNA surveillance pathway; RNA degradation; Spliceosome
orf_2484	3.6.4.13	RNA helicase	RNA transport; mRNA surveillance pathway; RNA degradation; Spliceosome
orf_2579	3.6.4.13	RNA helicase	RNA transport; mRNA surveillance pathway; RNA degradation; Spliceosome
orf_262	3.6.4.13	RNA helicase	RNA transport; mRNA surveillance pathway; RNA degradation; Spliceosome
orf_2678	3.6.4.13	RNA helicase	RNA transport; mRNA surveillance pathway; RNA degradation; Spliceosome
orf_2798	3.6.4.13	RNA helicase	RNA transport; mRNA surveillance pathway; RNA degradation; Spliceosome
orf_3087	3.6.4.13	RNA helicase	RNA transport; mRNA surveillance pathway; RNA degradation; Spliceosome
orf_3214	3.6.4.13	RNA helicase	RNA transport; mRNA surveillance pathway; RNA degradation; Spliceosome
orf_357	3.6.4.13	RNA helicase	RNA transport; mRNA surveillance pathway; RNA degradation; Spliceosome
orf_431	3.6.4.13	RNA helicase	RNA transport; mRNA surveillance pathway; RNA degradation; Spliceosome
orf_432	3.6.4.13	RNA helicase	RNA transport; mRNA surveillance pathway; RNA degradation; Spliceosome
orf_462	3.6.4.13	RNA helicase	RNA transport; mRNA surveillance pathway; RNA degradation; Spliceosome
orf_561	3.6.4.13	RNA helicase	RNA transport; mRNA surveillance pathway; RNA degradation; Spliceosome
orf_839	3.6.4.13	RNA helicase	RNA transport; mRNA surveillance pathway; RNA degradation; Spliceosome
orf_1388	3.6.4.3	microtubule-severing ATPase
orf_1397	3.6.4.3	microtubule-severing ATPase
orf_153	3.6.4.3	microtubule-severing ATPase
orf_1831	3.6.4.3	microtubule-severing ATPase
orf_3230	3.6.4.3	microtubule-severing ATPase
orf_772	3.6.4.3	microtubule-severing ATPase
orf_1620	3.6.4.6	vesicle-fusing ATPase
orf_2583	3.6.4.6	vesicle-fusing ATPase
orf_419	3.6.5.3	protein-synthesizing GTPase
orf_1614	3.6.5.5	dynamin GTPase	Endocytosis
orf_2681	3.6.5.5	dynamin GTPase	Endocytosis
orf_1305	3.8.1.2	(S)-2-haloacid dehalogenase
orf_1449	3.8.1.2	(S)-2-haloacid dehalogenase
orf_2072	3.8.1.2	(S)-2-haloacid dehalogenase
orf_1381	4.1.1.65	phosphatidylserine decarboxylase	Glycerophospholipid metabolism
orf_689	4.1.2.13	fructose-bisphosphate aldolase	Glycolysis / Gluconeogenesis; Pentose phosphate pathway; Fructose and mannose metabolism
orf_1560	4.1.99.3	deoxyribodipyrimidine photo-lyase
orf_1140	4.2.1.11	phosphopyruvate hydratase	Glycolysis / Gluconeogenesis
orf_2508	4.2.99.18	DNA-(apurinic or apyrimidinic site) lyase	Base excision repair
orf_2742	4.2.99.18	DNA-(apurinic or apyrimidinic site) lyase	Base excision repair
orf_335	4.2.99.18	DNA-(apurinic or apyrimidinic site) lyase	Base excision repair
orf_784	4.2.99.18	DNA-(apurinic or apyrimidinic site) lyase	Base excision repair
orf_795	4.2.99.18	DNA-(apurinic or apyrimidinic site) lyase	Base excision repair
orf_3267	4.6.1.1	adenylate cyclase	Purine metabolism
orf_3287	5.1.3.1	ribulose-phosphate 3-epimerase	Pentose phosphate pathway
orf_1736	5.2.1.8	peptidylprolyl isomerase
orf_2392	5.2.1.8	peptidylprolyl isomerase
orf_859	5.2.1.8	peptidylprolyl isomerase
orf_2649	5.3.1.1	triose-phosphate isomerase	Glycolysis / Gluconeogenesis; Fructose and mannose metabolism; Inositol phosphate metabolism
orf_797	5.3.1.6	ribose-5-phosphate isomerase	Pentose phosphate pathway
orf_290	5.3.1.9	glucose-6-phosphate isomerase	Glycolysis / Gluconeogenesis; Pentose phosphate pathway; Starch and sucrose metabolism; Amino sugar and nucleotide sugar metabolism
orf_1234	5.3.4.1	protein disulfide-isomerase	Protein processing in endoplasmic reticulum
orf_625	5.3.4.1	protein disulfide-isomerase	Protein processing in endoplasmic reticulum
orf_17	5.4.2.1	phosphoglycerate mutase	Glycolysis / Gluconeogenesis
orf_1321	5.4.2.3	phosphoacetylglucosamine mutase	Amino sugar and nucleotide sugar metabolism
orf_17	5.4.2.4	bisphosphoglycerate mutase	Glycolysis / Gluconeogenesis
orf_91	5.4.2.8	phosphomannomutase	Fructose and mannose metabolism; Amino sugar and nucleotide sugar metabolism
orf_1208	5.4.99.12	tRNA-pseudouridine synthase I
orf_3296	5.4.99.12	tRNA-pseudouridine synthase I
orf_187	5.99.1.2	DNA topoisomerase	Homologous recombination
orf_1646	5.99.1.3	DNA topoisomerase (ATP-hydrolysing)
orf_2627	5.99.1.3	DNA topoisomerase (ATP-hydrolysing)
orf_2584	6.1.1.1	tyrosine---tRNA ligase	Aminoacyl-tRNA biosynthesis
orf_2615	6.1.1.10	methionine---tRNA ligase	Aminoacyl-tRNA biosynthesis
orf_1040	6.1.1.11	serine---tRNA ligase	Aminoacyl-tRNA biosynthesis
orf_2804	6.1.1.12	aspartate---tRNA ligase	Aminoacyl-tRNA biosynthesis
orf_2702	6.1.1.14	glycine---tRNA ligase	Aminoacyl-tRNA biosynthesis
orf_2040	6.1.1.15	proline---tRNA ligase	Aminoacyl-tRNA biosynthesis
orf_3030	6.1.1.16	cysteine---tRNA ligase	Aminoacyl-tRNA biosynthesis
orf_1707	6.1.1.17	glutamate---tRNA ligase	Aminoacyl-tRNA biosynthesis
orf_2040	6.1.1.17	glutamate---tRNA ligase	Aminoacyl-tRNA biosynthesis
orf_3134	6.1.1.18	glutamine---tRNA ligase	Aminoacyl-tRNA biosynthesis
orf_1294	6.1.1.19	arginine---tRNA ligase	Aminoacyl-tRNA biosynthesis
orf_640	6.1.1.2	tryptophan---tRNA ligase	Aminoacyl-tRNA biosynthesis
orf_1210	6.1.1.20	phenylalanine---tRNA ligase	Aminoacyl-tRNA biosynthesis
orf_2531	6.1.1.20	phenylalanine---tRNA ligase	Aminoacyl-tRNA biosynthesis
orf_414	6.1.1.20	phenylalanine---tRNA ligase	Aminoacyl-tRNA biosynthesis
orf_1201	6.1.1.22	asparagine---tRNA ligase	Aminoacyl-tRNA biosynthesis
orf_1133	6.1.1.3	threonine---tRNA ligase	Aminoacyl-tRNA biosynthesis
orf_3090	6.1.1.4	leucine---tRNA ligase	Aminoacyl-tRNA biosynthesis
orf_920	6.1.1.5	isoleucine---tRNA ligase	Aminoacyl-tRNA biosynthesis
orf_3114	6.1.1.6	lysine---tRNA ligase	Aminoacyl-tRNA biosynthesis
orf_576	6.1.1.7	alanine---tRNA ligase	Aminoacyl-tRNA biosynthesis
orf_10	6.1.1.9	valine---tRNA ligase	Aminoacyl-tRNA biosynthesis
orf_2222	6.2.1.1	acetate---CoA ligase	Glycolysis / Gluconeogenesis; Pyruvate metabolism
orf_2271	6.2.1.3	long-chain-fatty-acid---CoA ligase
orf_708	6.2.1.3	long-chain-fatty-acid---CoA ligase
orf_2136	6.3.1.1	aspartate---ammonia ligase	Alanine, aspartate and glutamate metabolism
orf_2027	6.3.2.-	cyanophycin synthase (L-arginine-adding)
orf_672	6.3.2.-	cyanophycin synthase (L-arginine-adding)
orf_728	6.3.2.-	cyanophycin synthase (L-arginine-adding)
orf_1136	6.3.2.19	ubiquitin---protein ligase	RNA transport; RNA degradation; Spliceosome; Ubiquitin mediated proteolysis; Protein processing in endoplasmic reticulum; Endocytosis
orf_1288	6.3.2.19	ubiquitin---protein ligase	RNA transport; RNA degradation; Spliceosome; Ubiquitin mediated proteolysis; Protein processing in endoplasmic reticulum; Endocytosis
orf_1299	6.3.2.19	ubiquitin---protein ligase	RNA transport; RNA degradation; Spliceosome; Ubiquitin mediated proteolysis; Protein processing in endoplasmic reticulum; Endocytosis
orf_1457	6.3.2.19	ubiquitin---protein ligase	RNA transport; RNA degradation; Spliceosome; Ubiquitin mediated proteolysis; Protein processing in endoplasmic reticulum; Endocytosis
orf_1628	6.3.2.19	ubiquitin---protein ligase	RNA transport; RNA degradation; Spliceosome; Ubiquitin mediated proteolysis; Protein processing in endoplasmic reticulum; Endocytosis
orf_2162	6.3.2.19	ubiquitin---protein ligase	RNA transport; RNA degradation; Spliceosome; Ubiquitin mediated proteolysis; Protein processing in endoplasmic reticulum; Endocytosis
orf_2254	6.3.2.19	ubiquitin---protein ligase	RNA transport; RNA degradation; Spliceosome; Ubiquitin mediated proteolysis; Protein processing in endoplasmic reticulum; Endocytosis
orf_228	6.3.2.19	ubiquitin---protein ligase	RNA transport; RNA degradation; Spliceosome; Ubiquitin mediated proteolysis; Protein processing in endoplasmic reticulum; Endocytosis
orf_2481	6.3.2.19	ubiquitin---protein ligase	RNA transport; RNA degradation; Spliceosome; Ubiquitin mediated proteolysis; Protein processing in endoplasmic reticulum; Endocytosis
orf_3060	6.3.2.19	ubiquitin---protein ligase	RNA transport; RNA degradation; Spliceosome; Ubiquitin mediated proteolysis; Protein processing in endoplasmic reticulum; Endocytosis
orf_3166	6.3.2.19	ubiquitin---protein ligase	RNA transport; RNA degradation; Spliceosome; Ubiquitin mediated proteolysis; Protein processing in endoplasmic reticulum; Endocytosis
orf_440	6.3.2.19	ubiquitin---protein ligase	RNA transport; RNA degradation; Spliceosome; Ubiquitin mediated proteolysis; Protein processing in endoplasmic reticulum; Endocytosis
orf_711	6.3.2.19	ubiquitin---protein ligase	RNA transport; RNA degradation; Spliceosome; Ubiquitin mediated proteolysis; Protein processing in endoplasmic reticulum; Endocytosis
orf_78	6.3.2.19	ubiquitin---protein ligase	RNA transport; RNA degradation; Spliceosome; Ubiquitin mediated proteolysis; Protein processing in endoplasmic reticulum; Endocytosis
orf_3172	6.3.2.2	glutamate---cysteine ligase	Glutathione metabolism
orf_1958	6.3.2.3	glutathione synthase	Glutathione metabolism
orf_1655	6.3.4.14	biotin carboxylase	Fatty acid biosynthesis
orf_1872	6.3.4.14	biotin carboxylase	Fatty acid biosynthesis
orf_460	6.3.4.15	biotin---[acetyl-CoA-carboxylase] ligase
orf_904	6.3.4.2	CTP synthase	Pyrimidine metabolism
orf_12	6.3.5.4	asparagine synthase (glutamine-hydrolysing)	Alanine, aspartate and glutamate metabolism
orf_1655	6.4.1.2	acetyl-CoA carboxylase	Fatty acid biosynthesis; Pyruvate metabolism
orf_1872	6.4.1.2	acetyl-CoA carboxylase	Fatty acid biosynthesis; Pyruvate metabolism
orf_1872	6.4.1.3	propionyl-CoA carboxylase
orf_1872	6.4.1.4	methylcrotonoyl-CoA carboxylase
orf_404	6.5.1.1	DNA ligase (ATP)	DNA replication; Base excision repair; Nucleotide excision repair; Mismatch repair; Non-homologous end-joining
orf_2602	6.5.1.4	RNA-3'-phosphate cyclase
