# Supplementary material for: The Genome of the Obligate Intracellular Parasite Trachipleistophora hominis: New Insights into Microsporidian Genome Dynamics and Reductive Evolution
Source: PLoS Pathog. 2012 Oct 25;8(10):e1002979. doi: 10.1371/journal.ppat.1002979 (PMC3486916; doi:10.1371/journal.ppat.1002979)
Supplement: Table S13 — Analysis of the chaperone repertoire of microsporidia. Microsporidia have lost a number of Hsp70 and Hsp40 family members, but have retained the subunits of the eukaryote cytosolic TriC/CCT complex. (XLS) [file ppat.1002979.s029.xls]

## Sheet: T13
Supplementary Table 13: Analysis of the chaperone repertoire of microsporidia. Microsporidia have lost a number of Hsp70 and Hsp40 family members, but have retained the eukaryotic Hsp60 subunits of the cytosol (CCT). Interestingly, T. hominis has an additional Hsp90 gene not found in other microsporidia.
Chaperone family	Yeast gene name	Yeast ORF	Protein family	Hsap	Scer	Tho	Ebi	Ncer	Ecu	Ein	Thom loss	Thom gain	Scer total	Thom total
AAA+	Mcx1	YBR227C	2_2_c3311.faa.faa	1	1	0	0	0	0	0	1	0	3	1
AAA+	Hsp78	YDR258C	6_6_c943.faa.faa	0	2	1	0	1	1	1	1	0
AAA+	Hsp104	YLL026W
CCT	Cct8	YJL008C	67_67_c31.faa.faa	12	8	8	14	8	8	8	0	0	8	8
CCT	Cct5	YJR064W
CCT	Cct2	YIL142W
CCT	Tcp1	YDR212W
CCT	Cct7	YJL111W
CCT	Cct4	YDL143W
CCT	Cct3	YJL014W
CCT	Cct6	YDR188W
HSP40	Jjj1	YNL227C	2_2_c3820.faa.faa	1	1	0	0	0	0	0	1	0	14	6
HSP40	Jjj3	YJR097W	2_2_c3938.faa.faa	1	1	0	0	0	0	0	1	0
HSP40	Djp1	YIR004W	2_2_c4711.faa.faa	0	2	0	0	0	0	0	2	0
HSP40	Caj1	YER048C
HSP40	Mdj1	YFL016C	34_34_c71.faa.faa	17	7	3	1	2	2	2	4	0
HSP40	Scj1	YMR214W
HSP40	Apj1	YNL077W
HSP40	Xdj1	YLR090W
HSP40	Ydj1	YNL064C
HSP40	Sis1	YNL007C
HSP40	Hlj1	YMR161W
HSP40	Zuo1	YGR285C	6_2_c4320.faa-4_c1551.faa.faa	1	1	1	0	1	1	1		0
HSP40	Sec63	YOR254C	6_5_c1116.faa-HsaQ9UGP8__SEC63_HUMAN_added.faa	1	1	1	1	1	1	1		0
HSP40	Jac1	YGL018C	6_6_c864.faa.faa	1	1	1	1	0	1	1		0
HSP40	Cwc23	YGL128C	Singleton	0	0	0	0	0	0	0
HSP40	Jjj2	YJL162C	Singleton	0	0	0	0	0	0	0
HSP40	Jem1	YJL073W	Singleton	0	0	0	0	0	0	0
HSP40	Jid1	YPR061C	Singleton	0	0	0	0	0	0	0
HSP40	Mdj2	YNL328C	Singleton	0	0	0	0	0	0	0
HSP40	Erj5	YFR041C	Singleton	0	0	0	0	0	0	0
HSP40	Swa2	YDR320C	Singleton	0	0	0	0	0	0	0
HSP60	Hsp60	YLR259C	3_3_c2272.faa.faa	1	2	0	0	0	0	0	2	0	2	0
HSP10	Hsp10	YOR020C	2_2_c3607.faa.faa	1	1	0	0	0	0	0	1	0	1	0
HSP70	Ecm10	YEL030W	48_48_c44.faa.faa	14	14	4	4	4	4	4	10	0	14	4
HSP70	Ssq1	YLR369W
HSP70	Kar2	YJL034W
HSP70	Ssc1	YJR045C
HSP70	Lhs1	YKL073W
HSP70	Ssa3	YBL075C
HSP70	Ssz1	YHR064C
HSP70	Ssa4	YER103W
HSP70	Sse2	YBR169C
HSP70	Sse1	YPL106C
HSP70	Ssa2	YLL024C
HSP70	Ssb2	YNL209W
HSP70	Ssa1	YAL005C
HSP70	Ssb1	YDL229W
HSP90	Hsc82	YMR186W	19_19_c158.faa.faa	11	2	2	1	1	1	1	0	1	2	2
HSP90	Hsp82	YPL240C
	Tdh3	YGR192C	10_10_c434.faa.faa	2	3	1	1	1	1	1	2	0
	Hsp10	YOR020C	2_2_c3607.faa.faa	1	1	0	0	0	0	0	1	0
	Kap114	YGL241W	2_2_c4302.faa.faa	1	1	0	0	0	0	0	1	0
	Tfc7	YOR110W	2_2_c4817.faa.faa	0	2	0	0	0	0	0	2	0
	Ntg2	YOL043C	8_8_c623.faa.faa	1	2	1	1	1	1	1	1	0
	Cdc34	YDR054C	83_83_c22.faa.faa	31	14	8	6	8	8	8	6	0
	Spl2	YHR136C	Singleton	0	0	0	0	0	0	0
PFD	Yke2	YLR200W	2_2_c3176.faa.faa	1	1	0	0	0	0	0	1	0	6	0
PFD	Pfd1	YJL179W	2_2_c3248.faa.faa	1	1	0	0	0	0	0	1	0
PFD	Pac10	YGR078C	2_2_c3608.faa.faa	1	1	0	0	0	0	0	1	0
PFD	Gim5	YML094W	2_2_c4319.faa.faa	1	1	0	0	0	0	0	1	0
PFD	Gim3	YNL153C	2_2_c4436.faa.faa	1	1	0	0	0	0	0	1	0
PFD	Gim4	YEL003W	2_2_c4493.faa.faa	1	1	0	0	0	0	0	1	0
SMALL	Hsp31	YDR533C	4_4_c1830.faa.faa	0	4	0	0	0	0	0			4	0
SMALL	Hsp33	YOR391C
SMALL	Hsp32	YPL280W
SMALL	Sno4	YMR322C
SMALL	Hsp26	YBR072W	Singleton	0	0	0	0	0	0	0
SMALL	Hsp42	YDR171W	Singleton	0	0	0	0	0	0	0
SMALL	Hsp12	YFL014W	Singleton	0	0	0	0	0	0	0
