# Supplementary material for: The Genome of the Obligate Intracellular Parasite Trachipleistophora hominis: New Insights into Microsporidian Genome Dynamics and Reductive Evolution
Source: PLoS Pathog. 2012 Oct 25;8(10):e1002979. doi: 10.1371/journal.ppat.1002979 (PMC3486916; doi:10.1371/journal.ppat.1002979)
Supplement: Table S16 — Putative proteases/peptidases found in T. hominis. (XLS) [file ppat.1002979.s032.xls]

## Sheet: T16
Supplementary Table 16: Putative proteases/peptidases were identified in three steps as indicated by the subheadings: T. hominis protein annotation was searched for terms 'protease' or 'peptidase' in the InterPro or GO term annotations. In a second step, T. hominis EC number annotations were searched for EC:3.4.-.-, which is annotated as 'acting on peptide bonds (peptidases)' based on the EC numb…
ORF number	length	SignalP	TMHMM topology	Criteria for identifying candidate peptidases	Merops family	E-value Merops	BLAST Merops best hit	Pfam hit accession	Pfam domain hit evalue	Pfam domain description	Related E. cuniculi sequences (MEROPS accession)
				Candidates based on Pfam domain
orf_1027	621	N	o	family C50 unassigned peptidases (Nosema ceranae) [C50.UPW]	C50	7.2e-29	MER185900	PF03568	7.9e-18	Peptidase C50, separase	MER017551
orf_1029	293	N	o	subfamily T1A non-peptidase homologues (Encephalitozoon intestinalis) [T01.UNA]	T1A	1.7e-29	MER222718	PF00227	1.4e-23	Proteasome, subunit alpha/beta	MER017286, MER017287, MER017535, MER017538, MER017540, MER017552, MER017553, MER017554, MER017555, MER035059, MER035060, MER035061, MER035062, MER035063
orf_1058	179	N	o	family C19 unassigned peptidases (Branchiostoma floridae) [C19.UPW]	C19	1.3e-16	MER139118	PF00443	4.9e-17	Peptidase C19, ubiquitin carboxyl-terminal hydrolase 2	-
orf_1059	626	N	o	family C19 unassigned peptidases (Schistosoma mansoni) [C19.UPW]	C19	1.3e-17	MER185431	PF00443	1.2e-20	Peptidase C19, ubiquitin carboxyl-terminal hydrolase 2	-
orf_1110	185	N	o	family C65 unassigned peptidases (Encephalitozoon cuniculi) [C65.UPW]	C65	6.5e-14	MER029068	PF10275	4.8e-13	Peptidase C65, otubain	MER029068
orf_1261	267	N	o	proteasome catalytic subunit 2 (Encephalitozoon cuniculi) [T01.011]	T01	3.1e-46	MER017555	PF00227	3.5e-42	Proteasome, subunit alpha/beta	MER017286, MER017287, MER017535, MER017538, MER017540, MER017552, MER017553, MER017554, MER017555, MER035059, MER035060, MER035061, MER035062, MER035063
orf_1379	453	N	o	At5g60160 {{Arabidopsis thaliana}}-like peptidase (Populus trichocarpa) [M18.A01]	M18	3.9e-39	MER134827	PF02127	5.6e-78	Peptidase M18	-
orf_155	284	Y	i5-27o	family C19 unassigned peptidases (Trichomonas vaginalis) [C19.UPW]	C19	1.5e-07	MER078194	PF00443	1.4e-07	Peptidase C19, ubiquitin carboxyl-terminal hydrolase 2	-
orf_160	419	N	o5-27i58-80o102-124i144-163o173-195i287-306o321-343i	subfamily M48A unassigned peptidases (Nosema ceranae) [M48.UPA]	M48	8.8e-58	MER190795	PF01435	5e-47	Peptidase M48	MER017533, MER017539
orf_1687	157	Y	o10-32i	family U69 unassigned peptidases (Ailuropoda melanoleuca) [U69.UPW]	U69	4.4	MER268305	PF04573	2.4e-13	Signal peptidase 22kDa subunit	-
orf_1806	251	N	o	proteasome catalytic subunit 3 (Encephalitozoon cuniculi) [T01.012]	T01	1.7e-68	MER017552	PF00227	7.3e-46	Proteasome, subunit alpha/beta	MER017286, MER017287, MER017535, MER017538, MER017540, MER017552, MER017553, MER017554, MER017555, MER035059, MER035060, MER035061, MER035062, MER035063
orf_1826	697	N	o	subfamily M24B non-peptidase homologues (Nomascus leucogenys) [M24.UNB]	M24	5.2e-63	MER258010	PF00557	5.1e-26	Peptidase M24, structural domain	MER017537
orf_1846	343	Y	o	family C19 unassigned peptidases (Paramecium tetraurelia) [C19.UPW]	C19	2.9e-07	MER185378	PF00443	6.5e-07	Peptidase C19, ubiquitin carboxyl-terminal hydrolase 2	-
orf_1942	154	N	o	subfamily T1A unassigned peptidases (Encephalitozoon intestinalis) [T01.UPA]	T1A	7.2e-31	MER222737	PF00227	2.4e-17	Proteasome, subunit alpha/beta	MER017286, MER017287, MER017535, MER017538, MER017540, MER017552, MER017553, MER017554, MER017555, MER035059, MER035060, MER035061, MER035062, MER035063
orf_1943	76	N	i	subfamily T1A non-peptidase homologues (Encephalitozoon cuniculi) [T01.UNA]	T1A	1.8e-09	MER017538	PF00227	5.9e-10	Proteasome, subunit alpha/beta	-
orf_1943								PF10584	2e-10	Proteasome, alpha-subunit, conserved site
orf_1944	413	Y	i7-29o70-92i122-141o156-178i295-312o322-341i	family M48 unassigned peptidases (Encephalitozoon intestinalis) [M48.UPW]	M48	1.5e-39	MER222736	PF01435	2.8e-08	Peptidase M48	MER017533, MER017539
orf_1952	302	Y	o	subfamily T1A unassigned peptidases (Encephalitozoon intestinalis) [T01.UPA]	T1A	7.2e-31	MER222735	PF00227	3e-39	Proteasome, subunit alpha/beta	MER017286, MER017287, MER017535, MER017538, MER017540, MER017552, MER017553, MER017554, MER017555, MER035059, MER035060, MER035061, MER035062, MER035063
orf_1952								PF10584	3.5e-06	Proteasome, alpha-subunit, conserved site
orf_1955	541	N	o	family C19 unassigned peptidases (Debaryomyces hansenii) [C19.UPW]	C19	1.8e-37	MER141822	PF00443	1.1e-45	Peptidase C19, ubiquitin carboxyl-terminal hydrolase 2	MER017550, MER031266
orf_1956	559	N	o	family T3 unassigned peptidases (Encephalitozoon intestinalis) [T03.UPW]	T3	3.6e-132	MER222733	PF01019	3.6e-143	Gamma-glutamyltranspeptidase	MER017541
orf_207	201	N	o	proteasome catalytic subunit 1 (Encephalitozoon cuniculi) [T01.010]	T01	8.9e-49	MER017287	PF00227	1.3e-41	Proteasome, subunit alpha/beta	MER017286, MER017287, MER017535, MER017538, MER017540, MER017552, MER017553, MER017554, MER017555, MER035059, MER035060, MER035061, MER035062, MER035063
orf_2114	79	N	o	family C19 unassigned peptidases (Trichomonas vaginalis) [C19.UPW]	C19	0.00095	MER094084	PF00443	6.7e-05	Peptidase C19, ubiquitin carboxyl-terminal hydrolase 2	-
orf_2115	188	Y	i7-24o	family C19 unassigned peptidases (Paramecium tetraurelia) [C19.UPW]	C19	0.00092	MER094049	PF00443	4.5e-09	Peptidase C19, ubiquitin carboxyl-terminal hydrolase 2	-
orf_2211	500	N	o	leucyl aminopeptidase {animal} (Xenopus laevis) [M17.001]	M17	8.2e-75	MER088891	PF00883	3.2e-89	Peptidase M17, leucyl aminopeptidase, C-terminal	MER017558
orf_2211								PF00883	3.9e-12	Peptidase M17, leucyl aminopeptidase, C-terminal
orf_2211								PF02789	7.5e-05	Peptidase M17, leucyl aminopeptidase, N-terminal
orf_2217	184	N	i63-82o92-114i	family C19 unassigned peptidases (Trichomonas vaginalis) [C19.UPW]	C19	0.95	MER078264	PF06703	1.5e-20	Signal peptidase complex subunit 2	-
orf_2242	1097	N	o	family C19 unassigned peptidases (Encephalitozoon intestinalis) [C19.UPW]	C19	3e-51	MER222740	PF00443	1.4e-31	Peptidase C19, ubiquitin carboxyl-terminal hydrolase 2	MER031261
orf_2343	230	N	o	proteasome subunit alpha 2 (Oryza sativa) [T01.972]	T01	1.7e-29	MER004371	PF00227	7.8e-28	Proteasome, subunit alpha/beta	MER017286, MER017287, MER017535, MER017538, MER017540, MER017552, MER017553, MER017554, MER017555, MER035059, MER035060, MER035061, MER035062, MER035063
orf_2344	205	N	o	subfamily T1A non-peptidase homologues (Encephalitozoon intestinalis) [T01.UNA]	T1A	7.5e-52	MER222743	PF00227	1.5e-37	Proteasome, subunit alpha/beta	MER017286, MER017287, MER017535, MER017538, MER017540, MER017552, MER017553, MER017554, MER017555, MER035059, MER035060, MER035061, MER035062, MER035063
orf_2370	624	Y	o	subfamily S8A unassigned peptidases (Encephalitozoon cuniculi) [S08.UPA]	S8A	2.3e-76	MER017531	PF05922	3.3e-07	Proteinase inhibitor I9, subtilisin propeptide	MER017531
orf_2370								PF00082	1.9e-23	Peptidase S8/S53, subtilisin/kexin/sedolisin
orf_2370								PF00082	1.2e-21	Peptidase S8/S53, subtilisin/kexin/sedolisin
orf_2427	176	N	i21-40o150-172i	signalase {animal} 21 kDa component (Nosema ceranae) [S26.010]	S26	1.2e-44	MER237888	PF00717	2.8e-10	Peptidase S24/S26A/S26B, conserved region
orf_2490	250	N	o	subfamily T1A non-peptidase homologues (Encephalitozoon intestinalis) [T01.UNA]	T1A	1.7e-31	MER222713	PF00227	6.1e-23	Proteasome, subunit alpha/beta	MER017286, MER017287, MER017535, MER017538, MER017540, MER017552, MER017553, MER017554, MER017555, MER035059, MER035060, MER035061, MER035062, MER035063
orf_2493	624	Y	o	family C19 unassigned peptidases (Trichomonas vaginalis) [C19.UPW]	C19	3.3e-11	MER078202	PF00443	1e-14	Peptidase C19, ubiquitin carboxyl-terminal hydrolase 2
orf_251	543	N	o	cytosol alanyl aminopeptidase (Ricinus communis) [M01.010]	M01	1.3e-61	MER169352	PF01433	8e-78	Peptidase M1, membrane alanine aminopeptidase, N-terminal	MER004680
orf_2599	243	N	o	subfamily T1A unassigned peptidases (Encephalitozoon cuniculi) [T01.UPA]	T1A	1.6e-40	MER017286	PF00227	1.3e-26	Proteasome, subunit alpha/beta	MER017286, MER017287, MER017535, MER017538, MER017540, MER017552, MER017553, MER017554, MER017555, MER035059, MER035060, MER035061, MER035062, MER035063
orf_2662	85	N	i24-43o48-70i	family S33 unassigned peptidases (Dehalococcoides ethenogenes) [S33.UPW]	S33	0.48	MER214222	PF06645	2.1e-20	Microsomal signal peptidase 12kDa subunit	-
orf_2864	239	N	o	subfamily T1A non-peptidase homologues (Encephalitozoon cuniculi) [T01.UNA]	T1A	1.4e-36	MER035060	PF00227	1.2e-27	Proteasome, subunit alpha/beta	MER017286, MER017287, MER017535, MER017538, MER017540, MER017552, MER017553, MER017554, MER017555, MER035059, MER035060, MER035061, MER035062, MER035063
orf_2910	230	N	o	subfamily T1A non-peptidase homologues (Encephalitozoon cuniculi) [T01.UNA]	T1A	7.2e-31	MER035059	PF00227	4.8e-24	Proteasome, subunit alpha/beta	MER017286, MER017287, MER017535, MER017538, MER017540, MER017552, MER017553, MER017554, MER017555, MER035059, MER035060, MER035061, MER035062, MER035063
orf_3051	241	N	o15-35i48-70o96-118i139-158o163-182i189-211o	family M79 unassigned peptidases (Methylokorus infernorum)	M79	6.9e-06	MER108797	PF02517	9.6e-12	CAAX amino terminal protease self- immunity	-
orf_3109	328	N	o	subfamily M24A unassigned peptidases (Encephalitozoon cuniculi) [M24.UPA]	M24	1.6e-81	MER017557	PF00557	1.7e-28	Peptidase M24, structural domain	MER017557
orf_3156	224	N	o	family C48 unassigned peptidases (Encephalitozoon intestinalis) [C48.UPW]	C48	2.5e-28	MER222732	PF02902	2.2e-28	Peptidase C48, SUMO/Sentrin/Ubl1	MER017542
orf_3239	231	N	o	subfamily T1A non-peptidase homologues (Encephalitozoon intestinalis) [T01.UNA]	T1A	1.2e-30	MER222723	PF00227	1.3e-25	Proteasome, subunit alpha/beta	MER017286, MER017287, MER017535, MER017538, MER017540, MER017552, MER017553, MER017554, MER017555, MER035059, MER035060, MER035061, MER035062, MER035063
orf_3239								PF10584	9.7e-10	Proteasome, alpha-subunit, conserved site
orf_643	151	N	o	Ste23 peptidase (Aspergillus niger) [M16.008]	M16	1e-05	MER093067	PF00675	4.3e-08	Peptidase M16, N-terminal	-
orf_644	762	N	o	subfamily M16A unassigned peptidases (Vibrio parahaemolyticus) [M16.UPA]	M16	1.8e-13	MER027917	PF00675	9.1e-11	Peptidase M16, N-terminal	-
orf_645	176	N	o	subfamily M16A non-peptidase homologues (Neurospora tetrasperma) [M16.UNA]	M16	0.0019	MER275478	PF05193	3.2e-05	Peptidase M16, C-terminal	MER017544
orf_660	323	N	o	family C19 unassigned peptidases (Encephalitozoon cuniculi) [C19.UPW]	C19	7.8e-34	MER017550	PF00443	1.9e-36	Peptidase C19, ubiquitin carboxyl-terminal hydrolase 2	MER017550, MER031266
orf_762	222	N	o	family T1 unassigned peptidases (Encephalitozoon intestinalis) [T01.UPW]	T1	3.1e-30	MER222729	PF00227	6.3e-17	Proteasome, subunit alpha/beta	MER017286, MER017287, MER017535, MER017538, MER017540, MER017552, MER017553, MER017554, MER017555, MER035059, MER035060, MER035061, MER035062, MER035063
orf_791	271	Y	o	family C13 unassigned peptidases (Encephalitozoon cuniculi) [C13.UPW]	C13	1.5e-44	MER020125	PF01650	1.1e-24	Peptidase C13, legumain	MER020125
orf_905	687	N	o	subfamily M24B non-peptidase homologues (Hydra magnipapillata) [M24.UNB]	M24	3.2e-50	MER189890	PF00557	1.3e-25	Peptidase M24, structural domain	MER017537
orf_928	479	N	o	family C19 unassigned peptidases (Encephalitozoon cuniculi) [C19.UPW]	C19	1.3e-12	MER031266	PF00443	1.7e-07	Peptidase C19, ubiquitin carboxyl-terminal hydrolase 2	MER017550, MER031266
orf_984	330	N	o	family M22 unassigned peptidases (Encephalitozoon intestinalis) [M22.UPW]	M22	5.3e-99	MER222712	PF00814	2.5e-79	Peptidase M22, glycoprotease	MER017556
				Candidates based on EC number
orf_2230	305	N	o	signal peptidase I (Alteromonas macleodii)	S26A	0.0055	MER064010	-	-	-	-
orf_2591	228	N	o	subfamily M23B unassigned peptidases (Stigmatella aurantiaca)	M23	5.5	MER086485	IPR022495	1.5e-50	Kinase-associated endopeptidase 1, Bud32	-
orf_2591	228	N	o	subfamily M23B unassigned peptidases (Stigmatella aurantiaca)	M23	5.5	MER086485	PF06293	1.2e-09	Lipopolysaccharide kinase	-
orf_1398	408	N	o	family M41 non-peptidase homologues (Takifugu rubripes)	M41	2.5e-23	MER265976	IPR005937	1.3e-151	26S proteasome subunit P45	-
orf_1398	408	N	o	family M41 non-peptidase homologues (Takifugu rubripes)	M41	2.5e-23	MER265976	PF00004	2.1e-40	ATPase, AAA-type, core	-
orf_389	361	N	o	sortase B (Bacillus halodurans)	C60	0.041	MER025282	PF10602	6.4e-25	26S proteasome, regulatory subunit Rpn7	-
orf_658	390	N	o	family M41 non-peptidase homologues (Loxodonta africana)	M41	3e-25	MER258487	PF00004	1.1e-43	ATPase, AAA-type, core	-
orf_658	390	N	o	family M41 non-peptidase homologues (Loxodonta africana)	M41	3e-25	MER258487	IPR005937	3e-154	26S proteasome subunit P45	-
orf_840	325	N	o	family M41 non-peptidase homologues (Takifugu rubripes)	M41	6.4e-23	MER265976	PF00004	1.3e-45	ATPase, AAA-type, core	-
orf_840	325	N	o	family M41 non-peptidase homologues (Takifugu rubripes)	M41	6.4e-23	MER265976	IPR005937	2.2e-128	26S proteasome subunit P45	-
				Candidates based on similarity to E. cuniculi MEROPS entries
orf_122	758	N	o	family C44 unassigned peptidases (Sanguibacter keddieii) (peptidase unit: 32-394), MERNUM MER020221	C44	7.8e-78	MER179274	PF01380	8.1e-29	Sugar isomerase (SIS)	MER017549
orf_122	758	N	o	family C44 unassigned peptidases (Sanguibacter keddieii) (peptidase unit: 32-394), MERNUM MER020221	C44	7.8e-78	MER179274	PF00310	2.2e-17	Glutamine amidotransferase, class-II
orf_1003	287	N	o	subfamily M67A non-peptidase homologues (Clavispora lusitaniae) [M67.UNA]	M67	5.1e-30	MER191163	PF01398	3e-23	Mov34/MPN/PAD-1	MER035057
orf_815	270	N	i52-74o	family S9 unassigned peptidases (Chloroflexus sp. Y-400-fl) [S09.UPW]	S9	3.1e-11	MER155443	SSF53474	3.1e-10	alpha/beta-Hydrolases	MER035058
orf_2120	254	N	o	family I32 unassigned peptidase inhibitors (Encephalitozoon intestinalis) [I32.UPW]	I32	3.2e-12	MER222731	PF00653	1.3e-10	Baculoviral inhibition of apoptosis protein repeat	MER020094
orf_1507	512	N	o	family S59 non-peptidase homologues (Encephalitozoon intestinalis) [S59.UNW]	S59	4.7e-06	MER222745	IPR007230	6e-06	Peptidase S59, nucleoporin	MER020220
orf_2047	330	Y	o	Poh1 peptidase (Encephalitozoon intestinalis) [M67.001]	M67	4.1e-92	MER222708	PF01398	4.2e-31	Mov34/MPN/PAD-1	MER022004
