# Supplementary material for: The Genome of the Obligate Intracellular Parasite Trachipleistophora hominis: New Insights into Microsporidian Genome Dynamics and Reductive Evolution
Source: PLoS Pathog. 2012 Oct 25;8(10):e1002979. doi: 10.1371/journal.ppat.1002979 (PMC3486916; doi:10.1371/journal.ppat.1002979)
Supplement: Table S17 — Sequence similarity searches of orf_3051 against the NCBI nr database (see Figure S14). The A. fumigatus sequence lacks the functional M79 family (CAAX-like) peptidase sites and is therefore not included in the alignment figure (Figure S14). (XLS) [file ppat.1002979.s033.xls]

## Sheet: T17
Supplementary Table 17: T.hominis Orf3051 shows highest similarity to bacterial peptidases and shares similar configuration of transmembrane domains (see Figure S14). Eukaryotic sequences show lower similarity and a different configuration of transmembrane domains. The sequences of A. fumigatus lack the functional CAAX peptidase sites and are therefore not included in the alignment figure (see Fi…
Accession	organism	total score	query coverage	E-value	identities
search against all nr:
ZP_04061034.1	Staphylococcus hominis SK119	56.6	0.63	6e-07	0.34
ZP_07843359.1	Staphylococcus hominis subsp. hominis C80	56.6	0.63	6e-07	0.34
ZP_08094116.1	Planococcus donghaensis MPA1U2	48.1	0.51	0.0004	0.28
YP_004149860.1	Staphylococcus pseudintermedius HKU10-03	46.6	0.51	0.002	0.29
ACZ58679.1	Staphylococcus aureus	45.1	0.42	0.005	0.31
ZP_08572893.1	Lactobacillus coryniformis subsp. torquens KCTC 3535	45.4	0.73	0.005	0.28
search restricted against Eukaryotes:
NP_565483.1	Arabidopsis thaliana	40.4	0.48	3e-06	0.29
ACU19176.1	Glycine max	38.9	0.48	8e-06	0.24
XP_003527432.1	Glycine max	38.9	0.48	8e-06	0.24
EDP53501.1	Aspergillus fumigatus A1163	37.7	0.29	3e-05	0.28
XP_748481.2	Aspergillus fumigatus Af293	37	0.51	4e-05	0.24
XP_003083502.1	Ostreococcus tauri	36.6	0.41	5e-05	0.31
