# Supplementary material for: The Genome of the Obligate Intracellular Parasite Trachipleistophora hominis: New Insights into Microsporidian Genome Dynamics and Reductive Evolution
Source: PLoS Pathog. 2012 Oct 25;8(10):e1002979. doi: 10.1371/journal.ppat.1002979 (PMC3486916; doi:10.1371/journal.ppat.1002979)
Supplement: Table S18 — The unusual taxonomic distribution of the asnA gene in eukaryotes based on BLASTP searches against the NCBI nr database. (XLS) [file ppat.1002979.s034.xls]

## Sheet: T18
Supplementary Table 18: The unusual taxonomic distribution of the asnA gene in Eukaryotes based on BlastP search
species
Nosema ceranae
Trachipleistophora hominis
Enterocytozoon bieneusi
Schistosoma japonicum
Entamoeba dispar
Entamoeba histolytica
Leishmania infantum
Leishmania donovani
Leishmania major
Leishmania mexicana
Trypanosoma congolense
Leishmania braziliensis
Trypanosoma brucei TREU927
Trypanosoma brucei gambiense DAL972
Trypanosoma brucei gambiense DAL972
Cryptosporidium parvum
Trypanosoma cruzi strain CL Brener
Thalassiosira pseudonana CCMP1335
Phaeodactylum tricornutum CCAP
Trichomonas vaginalis G3
Cryptosporidium hominis TU502
Brugia malayi
Vitis vinifera
