# Supplementary material for: The Genome of the Obligate Intracellular Parasite Trachipleistophora hominis: New Insights into Microsporidian Genome Dynamics and Reductive Evolution
Source: PLoS Pathog. 2012 Oct 25;8(10):e1002979. doi: 10.1371/journal.ppat.1002979 (PMC3486916; doi:10.1371/journal.ppat.1002979)
Supplement: Table S19 — The 484 T. hominis proteins detected by proteomics of purified spores. Locus tags, annotations and selected structural details including inferred SP and TMD, along with spectral counts and corresponding mean value (n = 2)(semi-quantitative values) for each protein are provided. Details on the settings for the measurements and the database search are described in the Materials and Methods section and the complete MS data are available from the Tranche repository database (see Materials and Methods). (XLS) [file ppat.1002979.s035.xls]

## Sheet: T19
Supplementary Table 19: List of all 484 T. hominis spore proteins detected by proteomics. Locus tags, annotations and selected structural details including infered SP and TMD, along with spectral counts and corresponding mean value (n = 2)(semi-quantitative values) of each protein are provided. Details on the settings of the measurement and the database search are described in the Methods section…
Protein #	Locus tag	Mw	Spectral counts Sample 1	Spectral counts Sample 2	Mean spectral counts	Gene product annotation	Length (aa)	SignalP	TM domains	KOG category*	Transporter annotation	No. of T.hominis genes	No. of Human genes in protein cluster	No. of Sce genes in protein cluster	No. of Nce genes in protein cluster	No. of Ebi genes in protein cluster	No. of Ecu genes in protein cluster	No. of Ein genes in protein cluster	singleton in the cluster analysis	in the Microsporidia-specific cluster list
1	orf_1479	159 kDa	6.357,33	7.575,28	6966.3	putative polar tube protein 3 (PTP3)	1518	N	0	VirFac	-	1	0	0	1**	1**	1**	1**	yes**	no
2	orf_3191	11 kDa	713,30	1.073,37	893.3	hypothetical protein	89	N	0	-	-	1	0	0	0	0	0	0	yes	no
3	orf_846	16 kDa	641,44	595,05	618.2	Nucleoside diphosphate kinase (similar to YNK1;)	149	N	0	[F]	-	1	8	1	1	1	1	1	no	no
8	orf_3237	17 kDa	541,05	685,21	613.1	Ubiquitin/40S ribosomal protein S27a fusion (similar to RPS31;)	150	N	0	[J]	-	4	12	6	3	4	3	4	no	no
10	orf_1964	37 kDa	727,03	413,78	570.4	Glyceraldehyde 3-phosphate dehydrogenase (similar to TDH3; TDH2; TDH1;)	334	N	0	[G]	-	1	2	3	1	1	1	1	no	no
4	orf_290	61 kDa	455,45	571,33	513.4	Glucose-6-phosphate isomerase (similar to PGI1;)	530	N	1	[G]	-	1	1	1	1	0	1	1	no	no
6	orf_2545	32 kDa	482,93	542,85	512.9	hypothetical protein	291	Y	0	-	-	1	0	0	0	0	0	0	yes	no
12	orf_251	62 kDa	401,56	513,43	457.5	Puromycin-sensitive aminopeptidase and related aminopeptidases (similar to TMA108; APE2;); Protein containing Peptidase M1, membrane alanine aminopeptidase, N-terminal	543	N	0	[EO]	-	1	13	4	1	1	3	2	no	no
7	orf_689	47 kDa	427,98	424,22	426.1	Fructose-biphosphate aldolase	415	N	0	[G]	-	1	3	0	1	0	1	1	no	no
14	orf_1103	35 kDa	378,31	468,83	423.6	Pyruvate kinase (similar to PYK2; CDC19;)	310	N	0	[G]	-	1	2	2	1	0	1	1	no	no
13	orf_752	25 kDa	392,05	439,41	415.7	hypothetical protein	214	N	0	-	-	1	0	0	0	0	0	0	yes	no
5	orf_2819	45 kDa	396,28	427,07	411.7	hypothetical protein	393	Y	0	-	-	1	0	0	0	0	0	0	yes	no
17	orf_1361	19 kDa	384,65	337,86	361.3	hypothetical protein	166	N	1	-	-	2	0	0	5	0	0	0	no	yes
16	orf_1396	27 kDa	348,72	341,66	345.2	hypothetical spore wall protein 12 (HSWP12)	229	N	0	-	-	1	0	0	1	2	1	1	no	yes
9	orf_646	34 kDa	282,15	373,92	328	Ubiquitin-like protein (similar to DSK2;)	304	N	0	[OR]	-	1	0	0	0	1	0	0	no	yes
18	orf_309	130 kDa	322,30	282,82	302.6	hypothetical protein	1176	Y	0	-	-	1	0	0	0	0	0	0	yes	no
11	orf_3177	41 kDa	256,79	320,78	288.8	hypothetical protein	369	N	0	-	-	1	0	0	0	0	0	0	yes	no
20	orf_1756	32 kDa	287,43	235,36	261.4	putative polar tube protein 2 (PTP2)	291	Y	0	VirFac	-	1	0	0	1	1	1	1	no	yes
15	orf_1042	51 kDa	251,50	251,50	251.5	hypothetical protein	457	Y	2	-	-	2	0	0	0	0	0	0	no	yes
19	orf_1368	32 kDa	214,52	210,69	212.6	hypothetical protein	289	Y	3	-	-	1	0	0	0	0	0	0	yes	no
23	orf_91	30 kDa	192,33	213,54	202.9	Phosphomannomutase (similar to SEC53;)	258	N	0	[I]	-	1	2	1	1	1	1	2	no	no
21	orf_1838	27 kDa	163,79	191,71	177.8	hypothetical protein	238	Y	0	-	-	4	0	0	0	0	2	2	no	yes
24	orf_1130	38 kDa	173,30	152,80	163.1	protein containing Endonuclease/exonuclease/phosphatase	341	Y	0	-	-	1	0	0	1	1	1	1	no	yes
41	orf_652	24 kDa	156,40	135,71	146.1	hypothetical protein	215	Y	0	-	-	1	0	0	0	0	0	0	yes	no
33	orf_1328	44 kDa	118,35	169,88	144.1	hypothetical protein	380	Y	0	-	-	2	0	0	0	0	0	0	no	yes
35	orf_2910	26 kDa	161,68	123,38	142.5	20S proteasome, regulatory subunit alpha type PSMA1/PRE5 (similar to PRE5;)	230	N	0	[O]	-	14	19	14	12	31	14	14	no	no
29	orf_2439	28 kDa	140,55	142,36	141.5	Glyoxylase (similar to GLO4; GLO2;)	241	N	0	[R]	-	2	6	2	1	1	1	1	no	no
45	orf_2599	28 kDa	118,35	153,75	136.1	20S proteasome, regulatory subunit beta type PSMB1/PRE7 (similar to PRE7;)	243	N	0	[O]	-	14	19	14	12	31	14	14	no	no
32	orf_1897	122 kDa	145,83	123,38	134.6	hypothetical protein	1107	Y	1	-	-	1	0	0	0	0	0	0	yes	no
42	orf_2864	27 kDa	145,83	122,43	134.1	20S proteasome, regulatory subunit alpha type PSMA6/SCL1 (similar to SCL1;)	239	N	0	[O]	-	14	19	14	12	31	14	14	no	no
28	orf_1887	14 kDa	136,32	128,12	132.2	Histone H2B (similar to HTB2; HTB1;)	130	N	1	[B]	-	1	19	2	1	1	1	1	no	no
26	orf_387	79 kDa	142,66	119,58	131.1	Molecular chaperones HSP70/HSC70, HSP70 superfamily (similar to SSZ1; SSB2; SSA4; SSA3; SSA2; SSA1;)	706	Y	0	[O]	-	4	14	14	4	4	4	4	no	no
30	orf_2322	14 kDa	121,52	115,78	118.7	hypothetical protein	131	Y	2	-	-	2	0	0	0	0	0	0	no	yes
37	orf_1234	51 kDa	134,21	101,55	117.9	Protein disulfide isomerase (prolyl 4-hydroxylase beta subunit) (similar to PDI1; EUG1;)	451	Y	0	[O]	-	1	8	2	1	1	1	1	no	no
47	orf_1636	21 kDa	116,24	117,68	117	hypothetical protein	209	N	0	-	-	1	0	0	0	0	0	0	yes	no
55	orf_1397	88 kDa	132,09	94,90	113.5	AAA+-type ATPase (similar to CDC48; AFG2;)	795	N	0	[O]	-	12	19	13	12	17	12	12	no	no
50	orf_310	54 kDa	125,75	98,70	112.2	hypothetical protein	472	N	0	-	-	1	0	0	0	0	0	0	yes	no
57	orf_826	23 kDa	99,33	123,38	111.4	Ferritin	190	N	0	[P]	-	1	5	0	0	1	1	1	no	no
22	orf_97	30 kDa	123,64	85,41	104.5	hypothetical protein	274	N	0	-	-	1	0	0	0	0	0	0	yes	no
31	orf_3117	33 kDa	114,13	93,96	104	Inorganic pyrophosphatase/Nucleosome remodeling factor, subunit NURF38 (similar to PPA2; IPP1;)	288	N	0	[C]	-	1	2	2	1	1	1	1	no	no
27	orf_3047	59 kDa	106,73	98,70	102.7	hypothetical protein	535	Y	0	-	-	1	0	0	0	0	0	0	yes	no
36	orf_3221	77 kDa	108,84	81,62	95.2	Neutral trehalase (similar to NTH2; NTH1;)	673	Y	0	[G]	-	1	1	2	1	0	1	1	no	no
68	orf_2343	25 kDa	97,22	89,21	93.2	20S proteasome, regulatory subunit alpha type PSMA2/PRE8 (similar to PRE8;)	230	N	0	[O]	-	14	19	14	12	31	14	14	no	no
62	orf_1337	9 kDa	91,94	91,11	91.5	hypothetical protein	89	Y	2	-	-	1	0	0	0	0	0	0	yes	no
76	orf_1753	12 kDa	96,16	86,36	91.3	hypothetical protein	108	N	0	-	-	1	0	0	0	1	1	1	no	yes
34	orf_283	67 kDa	98,28	80,67	89.5	protein containing SMAD/FHA domain, Forkhead-associated (FHA) domain	590	N	0	-	-	1	0	0	0	0	0	0	yes	no
64	orf_1140	79 kDa	101,45	76,87	89.2	Enolase (similar to ERR3; ERR2; ERR1; ENO2; ENO1;)	709	Y	0	[G]	-	1	4	5	1	0	1	1	no	no
40	orf_526	11 kDa	82,43	94,90	88.7	Glutaredoxin and related proteins (similar to PRM4; GRX8; GRX7; GRX6; GRX2; GRX1;)	93	N	0	[O]	-	4	4	6	2	2	3	3	no	no
56	orf_2211	55 kDa	96,16	78,77	87.5	Predicted aminopeptidase of the M17 family	500	N	0	[R]	-	1	2	0	0	1	1	1	no	no
39	orf_2172	26 kDa	78,20	95,85	87	hypothetical protein	227	Y	0	-	-	1	0	0	1	1	1	1	no	yes
38	orf_2916	45 kDa	99,33	68,33	83.8	hypothetical protein	387	N	0	-	-	1	0	1	1	4	1	1	no	no
43	orf_1736	18 kDa	102,50	58,84	80.7	Cyclophilin type peptidyl-prolyl cis-trans isomerase (similar to CPR3;)	164	N	0	[O]	-	2	11	6	1	2	2	2	no	no
52	orf_1263	68 kDa	92,99	66,43	79.7	hypothetical protein	582	Y	0	-	-	1	0	0	0	0	0	0	yes	no
49	orf_1574	34 kDa	82,43	72,13	77.3	hypothetical protein	297	N	0	-	-	1	0	0	0	0	0	0	yes	no
48	orf_914	19 kDa	76,09	76,87	76.5	Glutaredoxin and related proteins (similar to PRM4; GRX8; GRX7; GRX6; GRX2; GRX1;)	159	Y	0	[O]	-	1	0	0	0	0	0	0	yes	no
59	orf_742	15 kDa	78,20	70,23	74.2	hypothetical protein	128	Y	1	-	-	1	0	0	1	0	0	1	no	yes
79	orf_1952	34 kDa	90,88	56,94	73.9	20S proteasome, regulatory subunit alpha type PSMA4/PRE9 (similar to PRE9;)	302	Y	0	[O]	-	14	19	14	12	31	14	14	no	no
65	orf_1314	45 kDa	85,60	61,69	73.6	hypothetical protein	395	N	0	-	-	1	0	0	0	0	0	0	yes	no
54	orf_1102	15 kDa	57,06	87,31	72.2	Pyruvate kinase (similar to PYK2; CDC19;)	127	N	0	[G]	-	1	0	0	0	0	0	0	yes	no
53	orf_110	48 kDa	83,48	60,74	72.1	hypothetical protein	443	Y	0	-	-	1	0	0	0	0	0	0	yes	no
58	orf_3239	27 kDa	61,29	81,62	71.5	20S proteasome, regulatory subunit alpha type PSMA7/PRE6 (similar to PRE6;)	231	N	0	[O]	-	14	19	14	12	31	14	14	no	no
69	orf_17	57 kDa	68,69	68,33	68.5	Phosphoglycerate mutase	506	N	0	[G]	-	1	0	0	1	0	1	1	no	yes
67	orf_1383	17 kDa	65,52	69,28	67.4	hypothetical protein	142	Y	0	-	-	1	0	0	0	0	0	0	yes	no
66	orf_2344	23 kDa	69,74	59,79	64.8	20S proteasome, regulatory subunit beta type PSMB3/PUP3 (similar to PUP3;)	205	N	0	[O]	-	14	19	14	12	31	14	14	no	no
46	orf_1331	33 kDa	59,18	69,28	64.2	hypothetical protein	297	N	0	-	-	1	0	0	0	0	0	0	yes	no
85	orf_519	30 kDa	71,86	55,99	63.9	Multifunctional chaperone (14-3-3 family) (similar to BMH2; BMH1;)	255	N	0	[O]	-	1	7	2	1	1	1	1	no	no
63	orf_612	63 kDa	68,69	58,84	63.8	Predicted chitinase	589	N	0	[R]	-	1	0	0	0	1	1	1	no	yes
71	orf_665	65 kDa	75,03	49,35	62.2	Pyridine nucleotide-disulphide oxidoreductase (similar to GLR1;)	578	N	0	[Q]	-	1	5	3	0	0	0	0	no	no
61	orf_2490	28 kDa	63,40	56,94	60.2	20S proteasome, regulatory subunit alpha type PSMA3/PRE10 (similar to PRE10;)	250	N	0	[O]	-	14	19	14	12	31	14	14	no	no
103	orf_2350	11 kDa	65,52	53,15	59.3	60S acidic ribosomal protein P2 (similar to RPP2B; RPP2A;)	100	Y	0	[J]	-	1	2	4	0	1	1	1	no	no
78	orf_1377	42 kDa	67,63	50,30	59	Actin and related proteins (similar to ARP9; ARP1; ACT1;)	377	N	0	[Z]	-	3	27	8	3	2	3	3	no	no
90	orf_1061	73 kDa	62,35	55,04	58.7	hypothetical protein	643	Y	0	-	-	1	0	0	0	0	0	0	yes	no
51	orf_1551	13 kDa	61,29	55,99	58.6	Histone 2A (similar to HTA2; HTA1;)	124	N	0	[B]	-	2	19	5	1	3	3	3	no	no
82	orf_1867	18 kDa	69,74	43,66	56.7	protein containing Heat shock protein 70	157	N	0	-	-	1	0	0	0	0	0	0	yes	no
60	orf_1364	29 kDa	56,01	56,94	56.5	hypothetical protein	247	Y	0	-	-	1	0	0	1	0	1	1	no	yes
99	orf_1806	28 kDa	65,52	45,55	55.5	20S proteasome, regulatory subunit beta type PSMB5/PSMB8/PRE2 (similar to PRE2;)	251	N	0	[O]	-	14	19	14	12	31	14	14	no	no
98	orf_1971	56 kDa	61,29	47,45	54.4	hypothetical protein	502	Y	1	-	-	1	0	0	0	0	0	0	yes	no
83	orf_1868	60 kDa	65,52	39,86	52.7	Molecular chaperones HSP70/HSC70, HSP70 superfamily (similar to SSZ1; SSB2; SSA4; SSA3; SSA2; SSA1;)	551	N	0	[O]	-	4	14	14	4	4	4	4	no	no
74	orf_1925	41 kDa	56,01	47,45	51.7	hypothetical protein	359	Y	1	-	-	1	0	0	0	0	0	0	yes	no
81	orf_2672	43 kDa	45,44	56,94	51.2	hypothetical protein	390	Y	0	-	-	1	0	0	0	0	0	0	yes	no
72	orf_419	51 kDa	51,78	49,35	50.6	Translation elongation factor EF-1 alpha/Tu (similar to TEF2; TEF1;)	473	N	0	[J]	-	3	12	6	3	18	3	3	no	no
121	orf_2185	8 kDa	91,94	7,59	49.8	Glutaredoxin and related proteins (similar to PRM4; GRX8; GRX7; GRX6; GRX2; GRX1;)	68	N	0	[O]	-	4	4	6	2	2	3	3	no	no
97	orf_3284	19 kDa	54,95	40,81	47.9	Uncharacterized conserved protein	167	N	0	[S]	-	1	0	0	1	2	1	1	no	yes
89	orf_394	13 kDa	70,80	23,73	47.3	40s ribosomal protein s10 (similar to RPS10B; RPS10A;)	108	N	0	[J]	-	1	2	2	0	0	1	1	no	no
86	orf_207	22 kDa	58,12	36,06	47.1	20S proteasome, regulatory subunit beta type PSMB6/PSMB9/PRE3 (similar to PRE3;)	201	N	0	[O]	-	14	19	14	12	31	14	14	no	no
84	orf_2225	16 kDa	50,72	42,71	46.7	hypothetical protein	151	Y	1	-	-	1	0	0	0	0	0	0	yes	no
75	orf_1942	18 kDa	47,55	39,86	43.7	20S proteasome, regulatory subunit alpha type PSMA5/PUP2 (similar to PUP2;)	154	N	0	[O]	-	14	19	14	12	31	14	14	no	no
92	orf_312	113 kDa	51,78	35,11	43.4	Ubiquitin activating enzyme UBA1 (similar to UBA1;)	982	N	0	[O]	-	1	4	2	1	1	1	1	no	no
88	orf_3168	13 kDa	31,70	53,15	42.4	hypothetical protein	122	N	1	-	-	1	0	0	0	0	0	0	yes	no
107	orf_3037	34 kDa	49,67	31,32	40.5	hypothetical protein	289	Y	1	-	-	1	0	0	0	1	1	1	no	yes
91	orf_1261	29 kDa	45,44	34,17	39.8	20S proteasome, regulatory subunit beta type PSMB7/PSMB10/PUP1 (similar to PUP1;)	267	N	0	[O]	-	14	19	14	12	31	14	14	no	no
73	orf_1843	25 kDa	43,33	36,06	39.7	hypothetical protein	221	N	0	-	-	4	0	0	0	0	2	2	no	yes
124	orf_753	19 kDa	41,21	37,96	39.6	Nuclear distribution protein NUDC	163	N	0	[T]	-	1	1	0	1	0	1	1	no	no
117	orf_1643	74 kDa	34,87	42,71	38.8	protein containing Ricin B-related lectin	650	Y	0	VirFac	-	4	0	0	0	0	2	2	no	yes
101	orf_966	29 kDa	34,87	41,76	38.3	hypothetical protein	262	Y	0	-	-	1	0	0	0	0	0	0	yes	no
102	orf_3043	103 kDa	34,87	41,76	38.3	hypothetical protein	922	N	0	-	-	1	0	0	0	0	0	0	yes	no
113	orf_1437	57 kDa	45,44	29,42	37.4	UDP-glucose pyrophosphorylase (similar to UGP1;)	506	N	0	[G]	-	1	3	3	1	1	2	2	no	no
105	orf_639	21 kDa	36,99	36,06	36.5	TPR repeat-containing protein (similar to SGT2;)	179	N	0	[R]	-	1	10	2	1	0	1	1	no	no
96	orf_2110	28 kDa	46,50	25,62	36.1	hypothetical spore wall protein (HSWP7)	255	Y	0	-	-	3	0	0	2	1	1	1	no	yes
100	orf_2705	87 kDa	43,33	27,52	35.4	Argonaute	767	N	0	[J]	-	1	8	0	1	0	0	0	no	no
94	orf_1946	26 kDa	39,10	31,32	35.2	Glutaredoxin-related protein (similar to GRX5; GRX4; GRX3;)	222	N	0	[O]	-	4	4	6	2	2	3	3	no	no
70	orf_470	19 kDa	35,93	33,22	34.6	protein containing High mobility group, HMG1/HMG2, High mobility group, superfamily	157	N	0	-	-	1	9	3	0	7	1	1	no	no
44	orf_1840	26 kDa	33,82	35,11	34.5	hypothetical protein	225	Y	0	-	-	4	0	0	0	0	2	2	no	yes
110	orf_1029	34 kDa	40,16	28,47	34.3	20S proteasome, regulatory subunit beta type PSMB2/PRE1 (similar to PRE1;)	293	N	0	[O]	-	14	19	14	12	31	14	14	no	no
80	orf_3241	88 kDa	36,99	30,37	33.7	Molecular chaperone (HSP90 family) (similar to HSP82; HSC82;)	760	N	0	[O]	-	2	11	2	1	1	1	1	no	no
108	orf_3183	55 kDa	33,82	33,22	33.5	hypothetical protein	502	Y	1	-	-	1	0	0	0	0	0	0	yes	no
126	orf_2406	13 kDa	32,76	33,22	33	protein-disulfide reductase	118	N	0	-	-	2	12	6	1	1	3	3	no	no
109	orf_1575	17 kDa	38,04	26,57	32.3	hypothetical protein	148	Y	0	-	-	1	0	0	2	0	2	2	no	yes
93	orf_113	17 kDa	35,93	27,52	31.7	hypothetical protein	147	Y	1	-	-	1	0	0	0	0	0	0	yes	no
120	orf_3231	16 kDa	30,65	31,32	31	protein containing Vacuolar (H+)-ATPase G subunit	137	N	0	-	-	1	3	1	0	1	1	1	no	no
138	orf_216	73 kDa	31,70	30,37	31	hypothetical protein	653	N	2	-	-	1	0	0	0	0	0	0	yes	no
133	orf_3194	56 kDa	33,82	23,73	28.8	Nuclear pore complex, Nup98 component (sc Nup145/Nup100/Nup116) (similar to NUP49; NUP42; NUP145; NUP116; NUP100;)	544	N	0	[YU]	-	1	0	0	1	0	1	1	no	yes
134	orf_1782	19 kDa	30,65	26,57	28.6	Glutathione peroxidase (similar to HYR1; GPX2; GPX1;)	165	N	0	[O]	-	1	8	3	2	1	1	1	no	no
132	orf_1315	29 kDa	27,48	29,42	28.5	protein containing Zinc finger, RING-type, Zinc finger, RING/FYVE/PHD-type, Zinc finger, C3HC4 RING-type	243	Y	0	-	-	1	0	0	0	0	0	0	yes	no
137	orf_707	16 kDa	31,70	24,68	28.2	Heterochromatin-associated protein HP1 and related CHROMO domain proteins	138	N	0	[B]	-	1	3	0	1	1	1	1	no	no
95	orf_2155	86 kDa	30,65	23,73	27.2	Molecular chaperone (HSP90 family) (similar to HSP82; HSC82;)	757	Y	0	[O]	-	2	11	2	1	1	1	1	no	no
87	orf_395	38 kDa	29,59	22,78	26.2	Aldo/keto reductase family proteins (similar to YPR1; GRE3; GCY1; ARA1;)	328	N	0	[R]	-	1	10	6	2	0	1	1	no	no
155	orf_1003	33 kDa	27,48	24,68	26.1	26S proteasome regulatory complex, subunit RPN8/PSMD7 (similar to RPN8;)	286	N	0	[O]	-	1	3	1	1	1	1	1	no	no
106	orf_168	34 kDa	25,36	25,62	25.5	hypothetical protein	289	N	0	-	-	1	0	0	0	0	0	0	yes	no
135	orf_1270	102 kDa	31,70	18,03	24.9	Phospholipase A2-activating protein (contains WD40 repeats) (similar to DOA1;)	905	N	0	[I]	-	1	0	0	0	0	0	0	yes	no
136	orf_1776	18 kDa	31,70	17,08	24.4	hypothetical protein	158	N	1	-	-	1	0	0	0	0	1	1	no	yes
104	orf_762	25 kDa	20,08	28,47	24.3	20S proteasome, regulatory subunit beta type PSMB4/PRE4 (similar to PRE4;)	222	N	0	[O]	-	14	19	14	12	31	14	14	no	no
146	orf_2456	38 kDa	27,48	20,88	24.2	Septin family protein (P-loop GTPase) (similar to SPR3; SPR28; SHS1; CDC3; CDC12; CDC11;)	330	N	0	[DZU]	-	3	13	7	3	3	3	3	no	no
122	orf_1316	28 kDa	29,59	18,03	23.8	hypothetical protein	247	N	0	-	-	1	0	0	0	0	0	0	yes	no
162	orf_71	29 kDa	27,48	19,93	23.7	26S proteasome regulatory complex, subunit RPN10/PSMD4 (similar to RPN10;)	248	N	0	[O]	-	1	1	1	1	1	1	1	no	no
160	orf_3004	70 kDa	25,36	21,83	23.6	Chaperonin complex component, TCP-1 epsilon subunit (CCT5) (similar to CCT5;)	635	N	0	[O]	-	9	12	8	8	14	8	8	no	no
141	orf_3152	66 kDa	23,25	23,73	23.5	Pyruvate dehydrogenase E1, alpha subunit (similar to PDA1;)	587	Y	0	[C]	-	1	3	1	1	0	1	1	no	no
128	orf_2096	33 kDa	23,25	20,88	22.1	Actin and related proteins (similar to ARP9; ARP1; ACT1;)	285	N	0	[Z]	-	3	27	8	3	2	3	3	no	no
131	orf_1958	48 kDa	22,19	21,83	22	Glutathione synthetase (similar to GSH2;)	413	N	0	[Q]	-	1	1	1	1	0	0	0	no	no
177	orf_2250	63 kDa	25,36	18,03	21.7	Serine-threonine phosphatase 2B, catalytic subunit (similar to CNA1; CMP2;)	551	N	0	[R]	-	6	11	12	4	4	5	5	no	no
116	orf_950	29 kDa	21,13	21,83	21.5	protein containing Pleckstrin homology-type, Pleckstrin homology domain	243	N	0	-	-	1	0	0	1	2	1	1	no	yes
130	orf_2649	31 kDa	20,08	22,78	21.4	Triosephosphate isomerase (similar to TPI1;)	279	N	0	[G]	-	1	2	1	1	0	1	1	no	no
158	orf_2242	125 kDa	27,48	15,18	21.3	Ubiquitin carboxyl-terminal hydrolase (similar to UBP2; UBP15;); Protein containing Peptidase C19, ubiquitin carboxyl-terminal hydrolase 2	1097	N	0	[O]	-	1	5	3	1	1	1	1	no	no
114	orf_471	10 kDa	23,25	18,98	21.1	hypothetical protein	85	N	0	-	-	1	0	0	0	0	0	0	yes	no
161	orf_388	83 kDa	25,36	16,13	20.7	Trehalose-6-phosphate synthase component TPS1 and related subunits (similar to TPS3; TPS2; TPS1;)	718	N	0	[G]	-	1	0	3	1	0	1	1	no	no
123	orf_1123	11 kDa	23,25	18,03	20.6	hypothetical protein	95	N	0	-	-	1	0	0	0	1	1	1	no	yes
143	orf_2553	21 kDa	23,25	18,03	20.6	hypothetical protein	186	Y	0	-	-	6	0	0	8	1	4	2	no	yes
150	orf_2511	31 kDa	23,25	18,03	20.6	Septin family protein (P-loop GTPase) (similar to SPR3; SPR28; SHS1; CDC3; CDC12; CDC11;)	274	Y	0	[DZU]	-	3	13	7	3	3	3	3	no	no
127	orf_2472	11 kDa	19,02	21,83	20.4	Histone H4 (similar to HHF2; HHF1;)	100	N	0	[B]	-	1	2	2	0	0	1	1	no	no
153	orf_2156	18 kDa	15,85	24,68	20.3	hypothetical protein	153	N	0	-	-	1	0	0	0	0	0	0	yes	no
166	orf_1430	60 kDa	19,02	20,88	20	Chaperonin complex component, TCP-1 delta subunit (CCT4) (similar to CCT4;)	535	N	0	[O]	-	9	12	8	8	14	8	8	no	no
125	orf_860	12 kDa	24,30	14,24	19.3	Polyadenylate-binding protein (RRM superfamily) (similar to PES4; PAB1; MIP6;)	106	N	0	[AJ]	-	1	0	0	0	0	1	1	no	yes
206	orf_1547	39 kDa	22,19	16,13	19.2	hypothetical protein	354	Y	0	-	-	1	0	0	4	0	1	1	no	yes
145	orf_2257	34 kDa	21,13	17,08	19.1	protein containing Rab-GAP/TBC domain	294	N	2	-	-	2	0	0	0	1	1	1	no	yes
139	orf_773	76 kDa	20,08	17,08	18.6	hypothetical protein	675	Y	0	-	-	1	0	0	0	0	0	0	yes	no
129	orf_2370	69 kDa	19,02	18,03	18.5	Subtilisin-related protease/Vacuolar protease B (similar to YSP3; PRB1;); Protein containing Proteinase inhibitor I9, subtilisin propeptide	624	Y	0	[O] VirFac	-	1	0	3	1	1	1	1	no	no
164	orf_658	44 kDa	19,02	18,03	18.5	26S proteasome regulatory complex, ATPase RPT6 (similar to RPT6;)	389	N	0	[O]	-	12	19	13	12	17	12	12	no	no
118	orf_3249	28 kDa	22,19	14,24	18.2	hypothetical protein	238	N	1	-	-	1	0	0	0	0	0	0	yes	no
168	orf_2581	21 kDa	21,13	15,18	18.2	Inosine triphosphate pyrophosphatase (similar to HAM1;)	185	N	0	[F]	-	2	1	1	1	0	2	2	no	no
157	orf_2311	46 kDa	19,02	17,08	18.1	Translation initiation factor 4F, helicase subunit (eIF-4A) and related helicases (similar to TIF2; TIF1;)	407	N	0	[J]	-	9	38	26	9	28	12	12	no	no
163	orf_1905	91 kDa	16,91	18,98	17.9	protein containing WD40/YVTN repeat-like-containing domain, WD40 repeat-like-containing domain	785	N	0	-	-	1	0	0	0	0	0	0	yes	no
152	orf_1329	21 kDa	22,19	13,29	17.7	Alkyl hydroperoxide reductase, thiol specific antioxidant and related enzymes (similar to TSA2; TSA1;)	181	N	0	[O]	-	1	5	4	1	0	1	1	no	no
209	orf_1307	32 kDa	17,96	17,08	17.5	6-phosphogluconate dehydrogenase (similar to GND2; GND1;)	294	Y	0	[G]	-	1	0	0	0	0	0	0	yes	no
149	orf_1010	27 kDa	25,36	9,49	17.4	40S ribosomal protein SA (P40)/Laminin receptor 1 (similar to RPS0B; RPS0A;)	241	Y	0	[J]	-	1	2	2	1	1	1	1	no	no
173	orf_293	40 kDa	21,13	13,29	17.2	non-specific serine/threonine protein kinase	364	N	0	-	-	1	0	0	0	0	0	0	yes	no
112	orf_629	16 kDa	17,96	16,13	17	40S ribosomal protein S17 (similar to RPS17B; RPS17A;)	137	N	0	[J]	-	1	1	2	1	1	1	1	no	no
111	orf_212	16 kDa	22,19	11,39	16.8	Histones H3 and H4 (similar to HHT2; HHT1; CSE4;)	139	N	0	[B]	-	3	6	2	2	1	2	2	no	no
167	orf_2335	13 kDa	16,91	16,13	16.5	protein containing Uncharacterised protein family UPF0434/Trm112	113	N	0	-	-	1	0	0	0	0	1	1	no	yes
181	orf_320	59 kDa	21,13	11,39	16.3	Chaperonin complex component, TCP-1 alpha subunit (CCT1) (similar to TCP1;)	540	N	0	[O]	-	9	12	8	8	14	8	8	no	no
190	orf_1278	30 kDa	16,91	15,18	16	40S ribosomal protein S4 (similar to RPS4B; RPS4A;)	267	N	0	[J]	-	1	3	2	1	1	1	1	no	no
175	orf_876	38 kDa	19,02	12,34	15.7	Haloacid dehalogenase-like hydrolase (similar to SDT1; PHM8;)	331	N	0	[R]	-	5	0	2	6	1	1	1	no	no
179	orf_1708	26 kDa	19,02	12,34	15.7	protein containing Cdc37, N-terminal	218	N	0	-	-	1	0	0	1	0	1	1	no	yes
212	orf_414	37 kDa	20,08	11,39	15.7	tRNA-binding protein (similar to ARC1;)	324	N	0	[J]	-	1	1	0	1	2	1	1	no	no
273	orf_840	36 kDa	17,96	13,29	15.6	26S proteasome regulatory complex, ATPase RPT4 (similar to RPT4;)	324	N	0	[O]	-	12	19	13	12	17	12	12	no	no
148	orf_949	25 kDa	20,08	10,44	15.3	Uncharacterized conserved protein, contains CCCH-type Zn-finger (similar to TMA46;)	209	N	0	[R]	-	1	1	1	1	1	1	1	no	no
199	orf_2684	30 kDa	17,96	12,34	15.2	Ubiquitin-like protein (similar to DSK2;)	264	N	0	[OR]	-	1	7	2	1	0	1	1	no	no
203	orf_171	130 kDa	19,02	11,39	15.2	hypothetical protein	1131	N	0	-	-	1	0	0	0	0	0	0	yes	no
154	orf_1344	39 kDa	20,08	9,49	14.8	Glycerol-3-phosphate dehydrogenase/dihydroxyacetone 3-phosphate reductase (similar to GPD2; GPD1;)	345	N	0	[C]	-	1	2	2	2	20	1	1	no	no
174	orf_462	45 kDa	17,96	10,44	14.2	ATP-dependent RNA helicase (similar to SUB2;)	397	N	0	[A]	-	9	38	26	9	28	12	12	no	no
218	orf_686	23 kDa	13,74	14,24	14	hypothetical protein	202	N	4	-	-	1	0	0	1	1	1	1	no	yes
196	orf_1379	51 kDa	17,96	9,49	13.7	Aminopeptidase I zinc metalloprotease (M18) (similar to LAP4;)	453	N	0	[E]	-	1	1	2	0	0	0	0	no	no
169	orf_43	71 kDa	15,85	11,39	13.6	Transketolase (similar to TKL2; TKL1;)	636	N	0	[G]	-	1	3	2	1	0	1	1	no	no
195	orf_1031	55 kDa	15,85	11,39	13.6	26S proteasome regulatory complex, subunit RPN1/PSMD2 (similar to RPN1;)	502	N	0	[O]	-	1	0	0	0	0	0	0	yes	no
182	orf_1326	20 kDa	14,79	11,39	13.1	Regulator of nuclear mRNA (similar to RTT103;)	168	N	0	[A]	-	1	3	1	1	1	1	1	no	no
185	orf_389	42 kDa	15,85	10,44	13.1	26S proteasome regulatory complex, subunit RPN7/PSMD6 (similar to RPN7;)	360	N	0	[O]	-	2	4	2	2	2	2	2	no	no
225	orf_2255	19 kDa	13,74	12,34	13	hypothetical protein	159	N	0	-	-	1	0	0	1	1	1	1	no	yes
249	orf_1595	12 kDa	12,68	13,29	13	40s ribosomal protein S26 (similar to RPS26B; RPS26A;)	104	N	0	[J]	-	1	2	2	1	0	1	1	no	no
237	orf_801	13 kDa	11,62	14,24	12.9	Dynein light chain type 1 (similar to DYN2;)	110	N	0	[Z]	-	1	3	1	0	1	1	1	no	no
224	orf_597	24 kDa	15,85	9,49	12.7	40S ribosomal protein S3 (similar to RPS3;)	214	N	0	[J]	-	1	1	1	1	1	1	1	no	no
115	orf_797	23 kDa	13,74	11,39	12.6	Ribose 5-phosphate isomerase (similar to RKI1;)	200	N	0	[G]	-	1	1	1	1	0	1	1	no	no
151	orf_3179	20 kDa	14,79	10,44	12.6	hypothetical protein	167	N	0	-	-	1	0	0	0	0	0	0	yes	no
159	orf_268	28 kDa	14,79	10,44	12.6	The Major Intrinsic Protein (MIP) Family [1.A.8 ]	252	N	6	[G]	The Major Intrinsic Protein (MIP) Family [1.A.8 ]	1	12	1	1	2	1	1	no	no
178	orf_1758	15 kDa	14,79	10,44	12.6	FOG: RRM domain (similar to WHI4; WHI3; TIF3; SBP1; RIM4; PUB1; NOP12; NGR1; NAM8; NAB6; NAB3; MUD1; MRN1; LHP1; HRB1; GBP2; CWC2;)	129	N	0	[R]	-	8	103	22	8	11	12	12	no	no
201	orf_2568	26 kDa	12,68	12,34	12.5	HVA22/DP1 gene product-related proteins	223	Y	3	[V]	-	2	6	1	2	1	2	2	no	no
180	orf_2525	37 kDa	15,85	8,54	12.2	Pyruvate dehydrogenase E1, beta subunit (similar to PDB1;)	328	N	0	[C]	-	1	2	1	1	0	1	1	no	no
222	orf_1831	47 kDa	15,85	8,54	12.2	26S proteasome regulatory complex, ATPase RPT1 (similar to RPT1;)	415	N	0	[O]	-	12	19	13	12	17	12	12	no	no
189	orf_1694	41 kDa	14,79	9,49	12.1	Septin family protein (P-loop GTPase) (similar to SPR3; SPR28; SHS1; CDC3; CDC12; CDC11;)	348	N	0	[DZU]	-	3	13	7	3	3	3	3	no	no
156	orf_1268	27 kDa	11,62	12,34	12	hypothetical protein	273	Y	0	-	-	1	0	0	0	0	0	0	yes	no
170	orf_1476	95 kDa	12,68	11,39	12	Elongation factor 2 (similar to EFT2; EFT1;)	849	N	0	[J]	-	1	5	6	1	1	1	1	no	no
188	orf_1943	8 kDa	14,79	8,54	11.7	20S proteasome, regulatory subunit alpha type PSMA5/PUP2 (similar to PUP2;)	76	N	0	[O]	-	1	0	0	0	0	0	0	yes	no
208	orf_2519	45 kDa	15,85	7,59	11.7	hypothetical protein	389	N	0	-	-	1	0	0	0	0	0	0	yes	no
230	orf_2450	42 kDa	14,79	8,54	11.7	Chaperonin complex component, TCP-1 beta subunit (CCT2) (similar to CCT2;)	374	N	0	[O]	-	9	12	8	8	14	8	8	no	no
232	orf_726	16 kDa	14,79	8,54	11.7	Ras-related small GTPase, Rho type (similar to RHO5; RHO4; RHO3; RHO2; RHO1; CDC42;)	136	N	0	[R]	-	15	154	32	13	15	14	13	no	no
248	orf_716	17 kDa	13,74	9,49	11.6	Class 2 transcription repressor NC2, beta subunit (Dr1) (similar to NCB2;)	142	N	0	[K]	-	2	3	3	2	2	2	2	no	no
283	orf_412	27 kDa	13,74	9,49	11.6	C4-type Zn-finger protein (similar to ZPR1;)	241	N	0	[R]	-	2	1	1	1	0	1	1	no	no
197	orf_2803	95 kDa	10,57	12,34	11.5	Chaperone HSP104 and related ATP-dependent Clp proteases (similar to HSP78; HSP104;)	847	N	0	[O]	-	1	0	2	1	0	1	1	no	no
183	orf_2573	27 kDa	14,79	7,59	11.2	40S ribosomal protein S6 (similar to RPS6B; RPS6A;)	236	N	0	[J]	-	1	1	2	1	1	1	1	no	no
216	orf_282	33 kDa	11,62	10,44	11	60S ribosomal protein L5 (similar to RPL5;)	286	N	0	[J]	-	1	1	1	1	1	1	1	no	no
233	orf_2845	18 kDa	11,62	10,44	11	Ribosomal protein S18 (similar to SWS2; RPS18B; RPS18A;)	154	N	0	[J]	-	1	1	2	1	4	1	1	no	no
238	orf_2924	7 kDa	10,57	11,39	11	hypothetical protein	63	Y	1	-	-	1	0	0	0	0	1	1	no	yes
165	orf_3285	82 kDa	17,96	3,80	10.9	Trehalose-6-phosphate synthase component TPS1 and related subunits (similar to TPS3; TPS2; TPS1;)	721	N	0	[G]	-	1	0	1	1	0	1	1	no	no
187	orf_905	79 kDa	13,74	7,59	10.7	Xaa-Pro aminopeptidase (similar to FRA1;); Protein containing Peptidase M24, structural domain	687	N	0	[E]	-	2	2	1	2	1	1	1	no	no
228	orf_479	17 kDa	5,28	16,13	10.7	Divalent cation tolerance-related protein	145	N	0	[P]	-	2	1	0	0	0	1	1	no	no
226	orf_153	48 kDa	12,68	8,54	10.6	26S proteasome regulatory complex, ATPase RPT2 (similar to RPT2;)	424	N	0	[O]	-	12	19	13	12	17	12	12	no	no
217	orf_2047	37 kDa	10,57	10,44	10.5	26S proteasome regulatory complex, subunit RPN11 (similar to RPN11;)	329	Y	0	[O]	-	1	2	1	1	1	1	1	no	no
200	orf_2971	29 kDa	11,62	8,54	10.1	hypothetical protein	249	N	0	-	-	1	0	0	1	0	1	1	no	yes
253	orf_158	16 kDa	11,62	8,54	10.1	hypothetical protein	141	Y	1	-	-	1	0	0	0	0	0	0	yes	no
276	orf_2665	7 kDa	12,68	7,59	10.1	40S ribosomal protein S21 (similar to RPS21B; RPS21A;)	65	N	0	[J]	-	1	1	2	0	0	0	0	no	no
313	orf_772	44 kDa	11,62	8,54	10.1	26S proteasome regulatory complex, ATPase RPT3 (similar to RPT3;)	396	N	0	[O]	-	12	19	13	12	17	12	12	no	no
219	orf_1030	40 kDa	10,57	9,49	10	26S proteasome regulatory complex, subunit RPN1/PSMD2 (similar to RPN1;)	341	N	0	[O]	-	1	0	0	0	0	0	0	yes	no
198	orf_1837	28 kDa	10,57	8,54	9.6	hypothetical protein	242	N	0	-	-	1	0	0	0	0	0	0	yes	no
205	orf_3090	109 kDa	11,62	7,59	9.6	Leucyl-tRNA synthetase (similar to CDC60;)	942	N	0	[J]	-	1	1	1	1	1	1	1	no	no
213	orf_1046	107 kDa	10,57	8,54	9.6	26S proteasome regulatory complex, subunit RPN2/PSMD1 (similar to RPN2;)	934	N	2	[O]	-	1	1	1	1	0	1	1	no	no
264	orf_632	55 kDa	11,62	7,59	9.6	hypothetical protein	500	Y	1	-	-	1	0	0	0	0	0	0	yes	no
288	orf_677	16 kDa	11,62	7,59	9.6	60S ribosomal protein 15.5kD/SNU13, NHP2/L7A family (includes ribonuclease P subunit p38), involved in splicing (similar to SNU13;)	142	N	0	[AJ]	-	4	7	4	3	3	4	4	no	no
277	orf_2365	89 kDa	9,51	9,49	9.5	hypothetical protein	761	Y	0	-	-	1	0	0	0	0	0	0	yes	no
278	orf_2789	105 kDa	8,45	10,44	9.4	The P-type ATPase (P-ATPase) Superfamily [3.A.4]	936	N	6	-	The P-type ATPase (P-ATPase) Superfamily [3.A.4]	6	34	14	4	7	4	4	no	no
221	orf_1302	36 kDa	12,68	5,69	9.2	G protein beta subunit-like protein (similar to ASC1;)	328	N	0	[T]	-	16	92	38	17	16	19	19	no	no
290	orf_2892	24 kDa	12,68	5,69	9.2	Vacuolar H+-ATPase V1 sector, subunit D (similar to VMA8;)	209	N	0	[C]	-	1	1	1	1	1	1	1	no	no
186	orf_3181	36 kDa	11,62	6,64	9.1	hypothetical protein	318	N	1	-	-	3	0	0	2	1	1	1	no	yes
202	orf_520	108 kDa	11,62	6,64	9.1	protein containing CAP domain	970	Y	0	-	-	1	0	0	0	0	0	0	yes	no
210	orf_1398	46 kDa	10,57	7,59	9.1	26S proteasome regulatory complex, ATPase RPT5 (similar to RPT5;)	407	N	0	[O]	-	12	19	13	12	17	12	12	no	no
214	orf_1889	82 kDa	10,57	7,59	9.1	tRNA cytosine-5-methylases and related enzymes of the NOL1/NOP2/sun superfamily (similar to NCL1;)	717	N	0	[J]	-	1	0	0	0	0	0	0	yes	no
316	orf_3046	43 kDa	10,57	7,59	9.1	hypothetical protein	389	N	0	-	-	1	0	0	0	0	0	0	yes	no
194	orf_976	14 kDa	8,45	9,49	9	hypothetical protein	121	Y	0	-	-	1	0	0	0	0	0	0	yes	no
236	orf_2671	20 kDa	9,51	8,54	9	60S ribosomal protein L18A (similar to RPL20B; RPL20A;)	170	N	0	[J]	-	1	1	2	1	1	1	1	no	no
321	orf_3128	29 kDa	9,51	8,54	9	Vesicle coat complex COPII, subunit SEC13 (similar to SEC13;)	266	N	0	[U]	-	16	92	38	17	16	19	19	no	no
298	orf_1748	22 kDa	11,62	5,69	8.7	Vacuolar H+-ATPase V1 sector, subunit B (similar to VMA2;)	208	N	0	[C]	-	1	0	0	0	0	0	0	yes	no
211	orf_2753	86 kDa	9,51	7,59	8.6	Vesicle coat complex COPII, subunit SFB3 (similar to SFB3;)	753	N	0	[U]	-	3	6	4	3	3	3	3	no	no
247	orf_1075	17 kDa	9,51	7,59	8.6	Glucosamine-phosphate N-acetyltransferase (similar to GNA1;)	146	N	0	[M]	-	2	7	5	5	5	5	5	no	no
271	orf_3134	77 kDa	9,51	7,59	8.6	Glutaminyl-tRNA synthetase (similar to GLN4;)	656	N	0	[J]	-	2	2	3	2	2	2	2	no	no
223	orf_3145	97 kDa	8,45	8,54	8.5	Translation initiation factor 4F, ribosome/mRNA-bridging subunit (eIF-4G) (similar to TIF4632; TIF4631;)	859	N	0	[J]	-	1	0	0	1	1	1	1	no	yes
242	orf_2032	32 kDa	8,45	8,54	8.5	Transcription initiation factor IIF, large subunit (RAP74) (similar to TFG1;)	266	N	0	[K]	-	1	0	0	1	1	1	1	no	yes
252	orf_1573	33 kDa	8,45	8,54	8.5	hypothetical protein	283	N	0	-	-	1	0	0	0	0	0	0	yes	no
234	orf_2756	25 kDa	10,57	5,69	8.1	hypothetical protein	220	N	0	-	-	1	0	0	1	1	1	1	no	yes
250	orf_1152	149 kDa	10,57	5,69	8.1	hypothetical protein	1313	N	0	-	-	1	0	0	0	0	0	0	yes	no
315	orf_3287	28 kDa	9,51	6,64	8.1	D-ribulose-5-phosphate 3-epimerase (similar to RPE1;)	251	Y	1	[G]	-	1	1	1	1	0	1	1	no	no
322	orf_2237	32 kDa	10,57	5,69	8.1	hypothetical protein	286	Y	1	-	-	1	0	0	0	0	0	0	yes	no
191	orf_3186	88 kDa	7,40	8,54	8	Molecular chaperones HSP105/HSP110/SSE1, HSP70 superfamily (similar to SSE2; SSE1;)	769	N	0	[O]	-	4	14	14	4	4	4	4	no	no
241	orf_1529	39 kDa	8,45	7,59	8	Splicing factor RNPS1, SR protein superfamily (similar to SGN1;)	344	N	0	[A]	-	1	0	0	0	0	0	0	yes	no
254	orf_3091	26 kDa	8,45	7,59	8	Uncharacterized conserved protein	221	N	0	[S]	-	1	0	0	0	0	0	0	yes	no
227	orf_269	44 kDa	10,57	4,75	7.7	Nucleosome remodeling factor, subunit CAF1/NURF55/MSI1 (similar to MSI1; HAT2;)	385	N	0	[B]	-	16	92	38	17	16	19	19	no	no
260	orf_1895	15 kDa	9,51	5,69	7.6	40S ribosomal protein S15 (similar to RPS15;)	136	N	0	[J]	-	1	1	1	1	3	1	1	no	no
246	orf_853	74 kDa	7,40	7,59	7.5	hypothetical protein	652	N	0	-	-	1	0	0	0	0	0	0	yes	no
251	orf_124	31 kDa	7,40	7,59	7.5	Uncharacterized conserved protein (similar to HCH1; AHA1;)	278	N	0	[S]	-	1	0	0	0	0	0	0	yes	no
279	orf_3044	59 kDa	7,40	7,59	7.5	hypothetical protein	515	Y	1	-	-	2	0	0	0	1	1	1	no	yes
294	orf_2814	13 kDa	7,40	7,59	7.5	RNA polymerase II subunit 9 (similar to RPB9;)	112	N	0	[K]	-	2	3	3	2	11	3	3	no	no
326	orf_2932	16 kDa	7,40	7,59	7.5	40S ribosomal protein S19 (similar to RPS19B; RPS19A;)	142	N	0	[J]	-	1	1	2	1	4	1	1	no	no
331	orf_398	127 kDa	8,45	6,64	7.5	Negative regulator of transcription (similar to CDC39;)	1073	N	0	[K]	-	1	1	1	1	1	1	1	no	no
257	orf_861	9 kDa	10,57	3,80	7.2	protein containing Nucleotide-binding, alpha-beta plait	81	N	0	-	-	1	0	0	0	0	0	0	yes	no
207	orf_1826	80 kDa	8,45	5,69	7.1	Xaa-Pro aminopeptidase (similar to FRA1;); Protein containing Peptidase M24, structural domain	697	N	0	[E]	-	2	2	1	2	1	1	1	no	no
270	orf_1600	52 kDa	8,45	5,69	7.1	Chaperonin complex component, TCP-1 zeta subunit (CCT6) (similar to CCT6;)	474	N	0	[O]	-	9	12	8	8	14	8	8	no	no
314	orf_881	23 kDa	8,45	5,69	7.1	protein containing Emp24/Gp25L/p24	200	Y	1	-	-	1	0	0	1	1	1	1	no	yes
361	orf_3137	15 kDa	8,45	5,69	7.1	60S ribosomal protein L22 (similar to RPL22B; RPL22A;)	127	N	0	[J]	-	1	2	2	1	1	1	1	no	no
239	orf_2121	49 kDa	7,40	6,64	7	Putative lipase essential for disintegration of autophagic bodies inside the vacuole (similar to ATG15;)	421	N	0	[UI]	-	1	0	1	1	1	1	1	no	no
244	orf_771	23 kDa	7,40	6,64	7	GTP-binding ADP-ribosylation factor Arf1 (similar to ARF2; ARF1;)	198	N	0	[U]	-	15	154	32	13	15	14	13	no	no
293	orf_1911	40 kDa	6,34	7,59	7	hypothetical spore wall protein (HSWP9)	347	Y	1	-	-	1	0	0	0	0	0	0	yes	no
308	orf_1362	21 kDa	6,34	7,59	7	hypothetical protein	183	N	1	-	-	1	0	0	0	0	0	0	yes	no
317	orf_1554	16 kDa	7,40	6,64	7	hypothetical protein	137	N	0	-	-	1	0	0	1	1	1	1	no	yes
172	orf_2886	18 kDa	11,62	1,90	6.8	Protein involved in membrane traffic (YOP1/TB2/DP1/HVA22 family) (similar to YOP1;)	156	Y	2	[U]	-	2	6	1	2	1	2	2	no	no
255	orf_2647	36 kDa	8,45	4,75	6.6	Ribosomal protein RPL1/RPL2/RL4L4 (similar to RPL4B; RPL4A;)	325	N	0	[A]	-	1	1	2	1	10	1	1	no	no
292	orf_1201	52 kDa	8,45	4,75	6.6	Asparaginyl-tRNA synthetase (similar to DED81;)	441	N	0	[J]	-	3	5	6	2	3	3	3	no	no
147	orf_848	58 kDa	7,40	5,69	6.5	hypothetical protein	510	Y	0	-	-	1	0	0	0	0	0	0	yes	no
272	orf_569	95 kDa	6,34	6,64	6.5	Nuclear transport receptor RANBP7/RANBP8 (importin beta superfamily) (similar to SXM1; NMD5;)	821	N	0	[YU]	-	1	3	3	1	1	1	1	no	no
312	orf_1564	29 kDa	7,40	5,69	6.5	60S ribosomal protein L7 (similar to RPL7B; RPL7A; RLP7;)	248	N	0	[J]	-	1	2	3	1	1	1	1	no	no
384	orf_2543	21 kDa	7,40	5,69	6.5	CCAAT-binding factor, subunit C (HAP5) (similar to HAP5;)	182	N	0	[K]	-	2	19	5	1	3	3	3	no	no
287	orf_2915	26 kDa	5,28	7,59	6.4	Tetraspanin family integral membrane protein	226	Y	4	[R] VirFac	-	2	33	0	1	1	1	1	no	no
267	orf_2323	20 kDa	9,51	2,85	6.2	Translation initiation factor 5A (eIF-5A) (similar to HYP2; ANB1;)	180	N	0	[J]	-	1	0	0	0	0	0	0	yes	no
284	orf_1011	87 kDa	9,51	2,85	6.2	Glycosyltransferase (similar to ALG2;)	757	N	0	[M]	-	2	0	0	0	0	0	0	no	yes
220	orf_442	57 kDa	8,45	3,80	6.1	Nuclear pore complex, rNpl4 component (sc Npl4) (similar to NPL4;)	495	N	0	[YU]	-	1	1	1	1	1	1	1	no	no
319	orf_1747	38 kDa	7,40	4,75	6.1	Vacuolar H+-ATPase V1 sector, subunit B (similar to VMA2;)	335	Y	0	[C]	-	2	5	4	2	3	2	2	no	no
184	orf_1119	11 kDa	6,34	5,69	6	Transcription factor MBF1 (similar to MBF1;)	93	N	0	[K]	-	1	1	1	0	0	1	1	no	no
307	orf_758	15 kDa	6,34	5,69	6	Transcription initiation factor TFIID, subunit TAF9 (also component of histone acetyltransferase SAGA) (similar to TAF9;)	128	N	0	[K]	-	1	0	1	0	1	1	1	no	no
352	orf_2033	16 kDa	6,34	5,69	6	Zinc-binding protein of the histidine triad (HIT) family (similar to HNT1;)	134	N	0	[T]	-	2	4	2	2	4	2	2	no	no
366	orf_1841	17 kDa	6,34	5,69	6	Diadenosine polyphosphate hydrolase and related proteins of the histidine triad (HIT) family (similar to HNT2;)	149	N	0	[FR]	-	2	4	2	2	4	2	2	no	no
397	orf_2283	12 kDa	6,34	5,69	6	Divalent cation tolerance-related protein	105	N	0	[P]	-	2	1	0	0	0	1	1	no	no
297	orf_1602	109 kDa	4,23	7,59	5.9	protein containing VTC domain, Protein of unknown function DUF202	946	N	3	-	-	1	0	3	1	1	1	1	no	no
339	orf_2953	21 kDa	8,45	2,85	5.7	Ribosomal protein S4 (similar to RPS9B; RPS9A;)	184	N	0	[J]	-	2	2	3	2	2	2	2	no	no
235	orf_3045	31 kDa	7,40	3,80	5.6	hypothetical protein	274	N	0	-	-	1	0	0	0	0	0	0	yes	no
330	orf_620	11 kDa	7,40	3,80	5.6	60S ribosomal protein L36 (similar to RPL36B; RPL36A;)	93	N	0	[J]	-	1	2	2	0	4	1	1	no	no
243	orf_3041	45 kDa	6,34	4,75	5.5	protein containing Concanavalin A-like lectin/glucanase	395	N	1	VirFac	-	1	0	0	1	2	1	1	no	yes
286	orf_3030	73 kDa	6,34	4,75	5.5	Cysteinyl-tRNA synthetase	626	N	0	[J]	-	1	2	1	1	1	1	1	no	no
296	orf_1836	18 kDa	6,34	4,75	5.5	40S ribosomal protein S2 (similar to RPL12B; RPL12A;)	164	N	0	[J]	-	1	1	2	1	1	1	1	no	no
342	orf_1038	43 kDa	5,28	5,69	5.5	60S ribosomal protein L3 and related proteins (similar to RPL3;)	384	N	0	[J]	-	1	2	1	1	1	2	2	no	no
370	orf_642	33 kDa	5,28	5,69	5.5	hypothetical protein	291	N	0	-	-	1	0	0	0	0	0	0	yes	no
402	orf_1637	104 kDa	6,34	4,75	5.5	Vesicle coat complex COPI, alpha subunit (similar to COP1;)	903	N	0	[U]	-	2	2	2	1	2	2	2	no	no
404	orf_2116	70 kDa	6,34	4,75	5.5	Vacuolar H+-ATPase V1 sector, subunit A (similar to TFP1;)	616	N	0	[C]	-	2	5	4	2	3	2	2	no	no
416	orf_1576	25 kDa	6,34	4,75	5.5	hypothetical protein	219	Y	0	-	-	1	0	0	1	15	1	1	no	yes
231	orf_3172	123 kDa	7,40	2,85	5.1	Gamma-glutamylcysteine synthetase (similar to GSH1;)	1089	N	0	[H]	-	1	0	0	0	0	0	0	yes	no
263	orf_570	33 kDa	7,40	2,85	5.1	WD40 repeat protein	293	N	0	[R]	-	16	92	38	17	16	19	19	no	no
265	orf_817	52 kDa	6,34	3,80	5.1	Nucleosome-binding factor SPN, POB3 subunit (similar to POB3;)	451	N	0	[KLB]	-	1	1	1	1	21	1	1	no	no
274	orf_3215	66 kDa	6,34	3,80	5.1	RAB proteins geranylgeranyltransferase component A (RAB escort protein) (similar to MRS6; GDI1;)	583	N	0	[O]	-	1	4	2	1	1	1	1	no	no
280	orf_3265	58 kDa	7,40	2,85	5.1	Chaperonin complex component, TCP-1 gamma subunit (CCT3) (similar to CCT3;)	520	N	0	[O]	-	9	12	8	8	14	8	8	no	no
299	orf_2774	38 kDa	6,34	3,80	5.1	ethanolamine kinase	325	N	0	-	-	2	4	2	1	0	0	1	no	no
302	orf_3278	51 kDa	6,34	3,80	5.1	hypothetical protein	445	N	0	-	-	1	0	0	1	0	1	1	no	yes
332	orf_2008	24 kDa	6,34	3,80	5.1	Uncharacterized conserved protein (similar to SPN1;)	202	N	0	[S]	-	1	1	1	1	1	1	1	no	no
367	orf_1692	36 kDa	7,40	2,85	5.1	26S proteasome regulatory complex, subunit RPN9/PSMD13 (similar to RPN9;)	300	N	0	[O]	-	1	1	1	1	1	1	1	no	no
399	orf_2632	19 kDa	6,34	3,80	5.1	hypothetical protein	156	N	0	-	-	1	0	0	1	0	1	1	no	yes
215	orf_63	32 kDa	5,28	4,75	5	Protein interacting with poly(A)-binding protein (similar to PBP1;)	290	N	0	[A]	-	1	0	0	0	0	0	0	yes	no
256	orf_1852	11 kDa	5,28	4,75	5	hypothetical protein	99	N	0	-	-	1	0	0	0	0	0	0	yes	no
266	orf_2296	20 kDa	5,28	4,75	5	60S Ribosomal protein L13 (similar to RPL13B; RPL13A;)	168	N	0	[J]	-	1	1	2	1	1	1	1	no	no
303	orf_2036	22 kDa	5,28	4,75	5	Molecular chaperone (DnaJ superfamily) (similar to SIS1; JJJ3; JJJ2; HLJ1;)	181	N	1	[O]	-	1	1	0	1	5	1	1	no	no
305	orf_10	117 kDa	5,28	4,75	5	Valyl-tRNA synthetase (similar to VAS1;)	1015	N	0	[J]	-	2	4	3	2	2	2	2	no	no
309	orf_2210	29 kDa	4,23	5,69	5	protein containing Metallo-hydrolase/oxidoreductase, Beta-lactamase-like	256	Y	0	no function	-	1	0	0	0	0	0	0	yes	no
350	orf_26	20 kDa	5,28	4,75	5	hypothetical protein	169	Y	1	-	-	1	0	1	1	1	1	1	no	no
368	orf_622	74 kDa	5,28	4,75	5	Serine palmitoyltransferase (similar to LCB1;)	639	N	0	[O]	-	2	6	3	2	0	2	2	no	no
375	orf_2959	32 kDa	5,28	4,75	5	Predicted hydrolases or acyltransferases (alpha/beta hydrolase superfamily)	287	N	0	[R]	-	1	0	0	1	1	1	1	no	yes
377	orf_721	17 kDa	5,28	4,75	5	hypothetical protein	150	N	0	-	-	1	0	0	0	0	0	0	yes	no
400	orf_329	32 kDa	5,28	4,75	5	hypothetical protein	279	Y	0	-	-	1	0	0	0	0	0	0	yes	no
408	orf_2352	66 kDa	5,28	4,75	5	Serine/threonine protein kinase (similar to PKC1;)	575	N	0	[T]	-	24	248	55	23	36	25	24	no	no
421	orf_1462	24 kDa	5,28	4,75	5	protein containing WD40/YVTN repeat-like-containing domain, WD40 repeat, subgroup, WD40 repeat, WD40 repeat-like-containing domain	209	N	0	-	-	1	0	0	0	0	0	0	yes	no
437	orf_1670	12 kDa	4,23	5,69	5	Glutaredoxin and related proteins (similar to PRM4; GRX8; GRX7; GRX6; GRX2; GRX1;)	103	N	0	[O]	-	4	4	6	2	2	3	3	no	no
295	orf_2860	64 kDa	3,17	6,64	4.9	The ATP:ADP Antiporter (AAA) Family [2.A.12]	564	N	10	no function	The ATP:ADP Antiporter (AAA) Family [2.A.12]	4	0	0	4	4	4	4	no	yes
204	orf_2183	29 kDa	8,45	0,95	4.7	Ngg1-interacting factor 3 protein NIF3L1 (similar to NIF3;)	256	N	0	[R]	-	1	1	1	1	0	1	1	no	no
300	orf_2122	30 kDa	6,34	2,85	4.6	DNA polymerase delta processivity factor (proliferating cell nuclear antigen) (similar to POL30;)	266	N	0	[L]	-	1	1	1	1	1	1	1	no	no
338	orf_1662	26 kDa	6,34	2,85	4.6	Ubiquitin fusion-degradation protein (similar to UFD1;)	225	N	0	[O]	-	1	1	1	1	1	1	1	no	no
374	orf_103	31 kDa	6,34	2,85	4.6	hypothetical protein	276	N	0	-	-	1	0	0	0	0	0	0	yes	no
382	orf_302	12 kDa	6,34	2,85	4.6	60S ribosomal protein L30 (similar to RPL30;)	108	N	0	[J]	-	4	7	4	3	3	4	4	no	no
426	orf_2451	16 kDa	6,34	2,85	4.6	Chaperonin complex component, TCP-1 beta subunit (CCT2) (similar to CCT2;)	142	N	0	[O]	-	1	0	0	0	0	0	0	yes	no
438	orf_2069	9 kDa	6,34	2,85	4.6	dUTPase (similar to DUT1;)	75	N	0	[F]	-	1	0	0	0	0	0	0	yes	no
346	orf_2702	65 kDa	5,28	3,80	4.5	Glycyl-tRNA synthetase and related class II tRNA synthetase (similar to GRS2; GRS1;)	565	N	0	[J]	-	1	1	2	1	1	1	1	no	no
354	orf_2938	27 kDa	4,23	4,75	4.5	Protein involved in inorganic phosphate transport (similar to PHO88;)	233	N	1	[P]	-	1	0	1	1	10	1	1	no	no
371	orf_1494	36 kDa	5,28	3,80	4.5	Paf1/RNA polymerase II complex, RTF1 component (involved in regulation of TATA box-binding protein) (similar to RTF1;)	303	N	0	[K]	-	1	1	1	0	1	1	1	no	no
386	orf_2399	26 kDa	5,28	3,80	4.5	Chromatin remodeling protein, contains PHD Zn-finger (similar to YNG2; YNG1; PHO23;)	223	N	0	[B]	-	2	4	1	1	1	1	1	no	no
407	orf_16	26 kDa	5,28	3,80	4.5	Translation initiation factor 6 (eIF-6) (similar to TIF6;)	241	N	0	[J]	-	1	1	1	1	1	1	1	no	no
410	orf_1463	54 kDa	5,28	3,80	4.5	protein containing WD40/YVTN repeat-like-containing domain, WD40 repeat, subgroup, WD40 repeat, WD40 repeat-like-containing domain	472	N	0	-	-	1	0	0	0	0	0	0	yes	no
301	orf_1635	133 kDa	3,17	5,69	4.4	Ca2+-dependent lipid-binding protein CLB1/vesicle protein vp115/Granuphilin A, contains C2 domain (similar to TCB3; TCB2; TCB1;)	1179	N	2	[R]	-	1	0	3	1	1	1	1	no	no
369	orf_3293	56 kDa	7,40	0,95	4.2	hypothetical protein	499	Y	1	-	-	1	0	0	1	0	1	1	no	yes
289	orf_138	27 kDa	5,28	2,85	4.1	40S ribosomal protein S2/30S ribosomal protein S5 (similar to RPS2;)	244	N	0	[J]	-	1	1	1	1	1	1	1	no	no
324	orf_162	19 kDa	6,34	1,90	4.1	60s ribosomal protein L6 (similar to RPL6B; RPL6A;)	167	N	0	[J]	-	1	1	2	1	1	1	1	no	no
337	orf_1860	79 kDa	5,28	2,85	4.1	hypothetical protein	698	N	0	-	-	1	0	0	0	0	0	0	yes	no
362	orf_65	27 kDa	5,28	2,85	4.1	60s ribosomal protein L15 (similar to RPL15B; RPL15A;)	230	N	0	[J]	-	1	1	2	1	1	1	1	no	no
372	orf_262	141 kDa	6,34	1,90	4.1	Predicted helicase, DEAD-box superfamily	1240	Y	1	[R]	-	1	2	0	0	1	1	1	no	no
391	orf_3114	59 kDa	5,28	2,85	4.1	Lysyl-tRNA synthetase (class II) (similar to MSK1; KRS1;)	508	N	0	[J]	-	3	5	6	2	3	3	3	no	no
413	orf_3109	36 kDa	6,34	1,90	4.1	Metallopeptidase (similar to MAP2;); Protein containing Peptidase M24, structural domain	328	N	0	[R]	-	1	4	2	1	1	1	1	no	no
433	orf_1695	30 kDa	5,28	2,85	4.1	Chaperonin complex component, TCP-1 eta subunit (CCT7) (similar to CCT7;)	267	N	0	[O]	-	9	12	8	8	14	8	8	no	no
453	orf_2634	32 kDa	6,34	1,90	4.1	Chaperonin complex component, TCP-1 theta subunit (CCT8) (similar to CCT8;)	278	N	0	[O]	-	9	12	8	8	14	8	8	no	no
334	orf_3113	52 kDa	4,23	3,80	4	hypothetical protein	442	N	0	-	-	1	0	0	1	0	1	1	no	yes
345	orf_1173	34 kDa	4,23	3,80	4	Molecular chaperone (DnaJ superfamily) (similar to SIS1; JJJ3; JJJ2; HLJ1;)	296	N	0	[O]	-	3	17	7	2	1	2	2	no	no
348	orf_3228	24 kDa	3,17	4,75	4	RasGAP SH3 binding protein rasputin, contains NTF2 and RRM domains (similar to BRE5;)	209	N	0	[T]	-	1	0	0	1	0	1	1	no	yes
359	orf_154	22 kDa	3,17	4,75	4	Golgi SNAP receptor complex member (similar to BOS1;)	193	N	1	[U]	-	1	1	0	1	1	1	1	no	no
360	orf_281	15 kDa	3,17	4,75	4	hypothetical protein	130	Y	0	-	-	1	0	0	0	0	0	0	yes	no
363	orf_2158	36 kDa	3,17	4,75	4	protein containing Alternative oxidase domain (AOX)	318	N	0	-	-	1	0	0	0	0	0	0	yes	no
381	orf_674	75 kDa	4,23	3,80	4	putative transporter	661	N	3	[R]	putative transporter [-]	1	0	0	0	0	0	0	yes	no
462	orf_2351	12 kDa	4,23	3,80	4	protein kinase C	101	N	0	-	-	1	0	0	0	0	0	0	yes	no
285	orf_1963	40 kDa	5,28	1,90	3.6	60S acidic ribosomal protein P0 (similar to RPP0;)	351	N	0	[J]	-	1	3	2	1	1	1	1	no	no
378	orf_2271	73 kDa	5,28	1,90	3.6	Long-chain acyl-CoA synthetases (AMP-forming) (similar to FAA2;)	642	N	0	[I]	-	2	7	4	1	1	2	1	no	no
415	orf_1445	33 kDa	5,28	1,90	3.6	Transcription initiation factor TFIID, subunit BDF1 and related bromodomain proteins (similar to BDF2; BDF1;)	281	N	0	[K]	-	1	0	0	1	9	1	1	no	yes
258	orf_1308	25 kDa	3,17	3,80	3.5	6-phosphogluconate dehydrogenase (similar to GND2; GND1;)	224	N	0	[G]	-	1	0	0	0	0	0	0	yes	no
320	orf_2733	42 kDa	4,23	2,85	3.5	26S proteasome regulatory complex, subunit RPN3/PSMD3 (similar to RPN3;)	353	N	0	[O]	-	1	1	1	1	1	1	1	no	no
325	orf_1111	37 kDa	4,23	2,85	3.5	hypothetical protein	308	N	0	-	-	1	0	0	0	0	0	0	yes	no
341	orf_1959	7 kDa	3,17	3,80	3.5	hypothetical protein	62	N	0	-	-	1	0	0	0	0	0	0	yes	no
347	orf_1215	41 kDa	4,23	2,85	3.5	hypothetical protein	357	Y	0	-	-	1	0	0	0	0	0	0	yes	no
355	orf_722	35 kDa	4,23	2,85	3.5	cAMP-dependent protein kinase types I and II, regulatory subunit (similar to BCY1;)	304	N	0	[T]	-	1	4	1	1	0	1	1	no	no
358	orf_2215	18 kDa	4,23	2,85	3.5	hypothetical protein	153	N	0	-	-	1	0	0	0	0	0	0	yes	no
388	orf_342	25 kDa	3,17	3,80	3.5	GTPase Ran/TC4/GSP1 (nuclear protein transport pathway), small G protein superfamily (similar to GSP2; GSP1;)	220	N	0	[U]	-	15	154	32	13	15	14	13	no	no
422	orf_813	23 kDa	3,17	3,80	3.5	GTP-binding ADP-ribosylation factor-like protein	200	N	0	[R]	-	15	154	32	13	15	14	13	no	no
425	orf_1507	57 kDa	3,17	3,80	3.5	Nuclear pore complex, Nup98 component (sc Nup145/Nup100/Nup116) (similar to NUP49; NUP42; NUP145; NUP116; NUP100;)	511	N	0	[YU]	-	1	0	0	0	1	1	1	no	yes
427	orf_2014	40 kDa	3,17	3,80	3.5	DNA polymerase delta, regulatory subunit 55 (similar to POL31;)	353	N	0	[L]	-	1	1	1	1	1	1	1	no	no
428	orf_776	37 kDa	4,23	2,85	3.5	Vacuolar sorting protein VPS33/slp1 (Sec1 family) (similar to VPS33;)	320	N	0	[U]	-	1	0	0	0	0	0	0	yes	no
431	orf_1249	18 kDa	4,23	2,85	3.5	protein containing Haem NO binding	161	N	0	-	-	1	2	1	0	1	1	1	no	no
434	orf_2341	55 kDa	4,23	2,85	3.5	ATP-dependent RNA helicase (similar to DBP3; DBP2;)	482	N	0	[A]	-	9	38	26	9	28	12	12	no	no
436	orf_1321	58 kDa	3,17	3,80	3.5	Phosphoglucomutase/phosphomannomutase (similar to PCM1;)	515	N	0	[G]	-	1	1	1	1	1	1	1	no	no
448	orf_1687	18 kDa	4,23	2,85	3.5	Signal peptidase complex subunit (similar to SPC3;)	157	Y	1	[U]	-	1	1	1	1	1	1	1	no	no
449	orf_2612	35 kDa	4,23	2,85	3.5	Translation initiation factor 5 (eIF-5) (similar to TIF5;)	294	N	0	[J]	-	1	1	1	1	1	1	1	no	no
450	orf_1982	37 kDa	4,23	2,85	3.5	17 beta-hydroxysteroid dehydrogenase type 3, HSD17B3 (similar to IFA38;)	322	Y	3	[I]	-	4	52	15	4	5	3	3	no	no
470	orf_2650	16 kDa	3,17	3,80	3.5	Lectin VIP36, involved in the transport of glycoproteins carrying high mannose-type glycans	149	N	0	[U]	-	1	0	0	1	3	1	1	no	yes
262	orf_245	31 kDa	4,23	1,90	3.1	Ran-binding protein RANBP1 and related RanBD domain proteins (similar to YRB2; YRB1; NUP2;)	279	N	0	[U]	-	1	1	1	1	1	1	1	no	no
306	orf_1040	55 kDa	5,28	0,95	3.1	Seryl-tRNA synthetase (similar to SES1; DIA4;)	474	N	0	[J]	-	1	2	2	1	1	1	1	no	no
318	orf_2584	39 kDa	4,23	1,90	3.1	Tyrosyl-tRNA synthetase, cytoplasmic (similar to TYS1;)	340	N	0	[J]	-	2	2	2	2	7	2	2	no	no
373	orf_1221	54 kDa	4,23	1,90	3.1	hypothetical protein	505	N	0	-	-	1	0	0	0	0	0	0	yes	no
409	orf_1707	74 kDa	4,23	1,90	3.1	Glutamyl-tRNA synthetase (similar to GUS1;)	633	N	0	[J]	-	2	2	3	2	2	2	2	no	no
446	orf_367	45 kDa	4,23	1,90	3.1	DNA helicase TIP49, TBP-interacting protein (similar to RVB2;)	396	N	0	[K]	-	2	2	2	2	1	2	2	no	no
456	orf_226	23 kDa	4,23	1,90	3.1	GTPase Rab1/YPT1, small G protein superfamily, and related GTP-binding proteins (similar to YPT1;)	198	N	0	[TU]	-	15	154	32	13	15	14	13	no	no
465	orf_692	91 kDa	4,23	1,90	3.1	Vesicle coat complex COPI, gamma subunit (similar to SEC21;)	793	N	0	[U]	-	1	10	6	1	1	1	1	no	no
323	orf_1231	168 kDa	3,17	2,85	3	Chromodomain-helicase DNA-binding protein (similar to CHD1;)	1435	N	0	[K]	-	1	0	0	1	1	1	1	no	yes
333	orf_3077	97 kDa	3,17	2,85	3	Global transcriptional regulator, cell division control protein (similar to SPT16;)	825	N	0	[E]	-	1	1	1	1	1	1	1	no	no
340	orf_152	31 kDa	3,17	2,85	3	hypothetical protein	260	N	0	-	-	1	0	0	1	1	1	1	no	yes
343	orf_498	13 kDa	3,17	2,85	3	protein containing DNA-binding SAP	117	N	0	-	-	1	0	0	0	0	0	0	yes	no
392	orf_1312	43 kDa	3,17	2,85	3	Predicted component of NuA3 histone acetyltransferase complex (similar to TPA1;)	361	N	0	[B]	-	1	1	1	1	1	1	1	no	no
394	orf_1525	15 kDa	3,17	2,85	3	hypothetical protein	127	N	0	-	-	5	72	6	4	17	5	5	no	no
395	orf_1023	37 kDa	2,11	3,80	3	hypothetical protein	308	N	0	-	-	1	0	0	1	0	1	1	no	yes
405	orf_926	17 kDa	3,17	2,85	3	40S ribosomal protein S14 (similar to RPS14B; RPS14A;)	159	N	0	[J]	-	1	2	2	1	0	1	1	no	no
406	orf_2173	46 kDa	3,17	2,85	3	26S proteasome regulatory complex, subunit RPN6/PSMD11 (similar to RPN6;)	399	N	0	[O]	-	2	4	2	2	2	2	2	no	no
439	orf_1240	8 kDa	3,17	2,85	3	hypothetical protein	71	N	0	-	-	1	4	1	0	0	0	1	no	no
457	orf_1766	10 kDa	3,17	2,85	3	hypothetical protein	87	N	0	-	-	1	0	0	0	0	0	0	yes	no
472	orf_770	16 kDa	3,17	2,85	3	Glucose-6-phosphate 1-dehydrogenase (similar to ZWF1;)	137	N	0	[G]	-	1	0	0	0	0	0	0	yes	no
261	orf_2306	142 kDa	4,23	0,95	2.6	The P-type ATPase (P-ATPase) Superfamily [3.A.5]	1248	N	10	[P]	The P-type ATPase (P-ATPase) Superfamily [3.A.5]	6	34	14	4	7	4	4	no	no
291	orf_1399	12 kDa	4,23	0,95	2.6	Mitochondrial matrix protein frataxin, involved in Fe/S protein biosynthesis (similar to YFH1;)	107	N	0	[P]	-	1	0	1	0	0	1	1	no	no
329	orf_2802	31 kDa	4,23	0,95	2.6	Diphthine synthase (similar to DPH5;)	274	Y	0	[J]	-	1	1	1	1	1	1	1	no	no
452	orf_2347	12 kDa	4,23	0,95	2.6	hypothetical protein	101	N	0	-	-	1	0	0	0	0	0	0	yes	no
501	orf_2427	21 kDa	4,23	0,95	2.6	Signal peptidase I (similar to SEC11;)	176	N	2	[U]	-	1	3	1	1	1	1	1	no	no
259	orf_1853	25 kDa	3,17	1,90	2.5	hypothetical protein	216	Y	0	-	-	1	0	0	0	0	0	0	yes	no
328	orf_2994	26 kDa	3,17	1,90	2.5	hypothetical protein	233	Y	0	-	-	3	0	0	2	1	1	1	no	yes
335	orf_452	15 kDa	2,11	2,85	2.5	protein containing Translation protein SH3-like, subgroup	124	N	0	-	-	1	1	2	1	1	1	1	no	no
351	orf_242	22 kDa	3,17	1,90	2.5	hypothetical protein	194	N	0	-	-	1	0	0	0	0	0	0	yes	no
385	orf_460	28 kDa	3,17	1,90	2.5	Biotin holocarboxylase synthetase/biotin-protein ligase (similar to BPL1;)	245	N	0	[H]	-	1	0	0	0	0	0	0	yes	no
390	orf_311	49 kDa	2,11	2,85	2.5	26S proteasome regulatory complex, subunit RPN5/PSMD12 (similar to RPN5;)	415	N	0	[O]	-	1	2	1	1	1	1	1	no	no
398	orf_896	32 kDa	2,11	2,85	2.5	Mitotic spindle checkpoint protein BUB3, WD repeat superfamily (similar to BUB3;)	283	N	0	[D]	-	16	92	38	17	16	19	19	no	no
414	orf_1674	12 kDa	3,17	1,90	2.5	hypothetical protein	108	N	0	-	-	1	0	0	0	1	1	1	no	yes
417	orf_2354	27 kDa	2,11	2,85	2.5	hypothetical protein	241	Y	1	-	-	1	0	0	0	0	0	0	yes	no
432	orf_3006	90 kDa	2,11	2,85	2.5	hypothetical protein	786	N	0	-	-	1	0	0	1	1	1	1	no	yes
447	orf_1819	11 kDa	3,17	1,90	2.5	Vacuolar H+-ATPase V1 sector, subunit E (similar to VMA4;)	96	N	0	[C]	-	1	2	1	0	8	1	1	no	no
458	orf_209	21 kDa	3,17	1,90	2.5	Transcription elongation factor TFIIS/Cofactor of enhancer-binding protein Sp1 (similar to DST1;)	181	N	0	[K]	-	1	4	1	1	1	1	1	no	no
468	orf_1340	39 kDa	3,17	1,90	2.5	bifunctional Thymidylate synthase (similar to CDC21;)/dihydrofolate reductase	336	N	0	[F]	-	1	1	1	0	1	3	2	no	no
471	orf_64	12 kDa	3,17	1,90	2.5	RNA polymerase, subunit L (similar to RPB11;)	103	N	0	[K]	-	2	4	2	1	3	2	2	no	no
475	orf_1293	39 kDa	3,17	1,90	2.5	hypothetical protein	325	N	0	-	-	1	0	0	1	1	1	1	no	yes
477	orf_563	42 kDa	3,17	1,90	2.5	GTP-binding protein DRG1 (ODN superfamily) (similar to RBG1;)	376	N	0	[T]	-	2	2	2	2	1	2	2	no	no
478	orf_970	55 kDa	3,17	1,90	2.5	hypothetical protein	476	N	2	-	-	1	0	0	0	1	1	1	no	yes
479	orf_2002	38 kDa	3,17	1,90	2.5	hypothetical protein	323	N	0	-	-	1	0	0	1	1	1	1	no	yes
482	orf_1026	10 kDa	2,11	2,85	2.5	hypothetical protein	85	N	1	-	-	1	0	0	0	0	0	0	yes	no
483	orf_49	22 kDa	2,11	2,85	2.5	Uncharacterized membrane protein	188	N	1	[S]	-	1	0	0	0	0	0	0	yes	no
487	orf_2793	61 kDa	3,17	1,90	2.5	putative transporter	529	N	4	-	putative transporter [-]	1	0	0	0	0	0	0	yes	no
489	orf_266	23 kDa	3,17	1,90	2.5	Membrane component of ER protein translocation complex (similar to SEC62;)	197	N	3	[U]	-	1	1	1	1	1	1	1	no	no
498	orf_928	55 kDa	2,11	2,85	2.5	Ubiquitin-specific protease UBP14 (similar to UBP14;); Protein containing Peptidase C19, ubiquitin carboxyl-terminal hydrolase 2	479	N	0	[O]	-	3	27	3	2	26	2	3	no	no
356	orf_2521	103 kDa	1,06	3,80	2.4	hypothetical protein	896	N	0	-	-	1	0	0	0	0	0	0	yes	no
282	orf_1131	15 kDa	3,17	0,95	2.1	protein containing Ribosomal protein L24e	129	N	0	-	-	1	2	3	1	2	2	2	no	no
344	orf_2295	16 kDa	4,23	0,00	2.1	40S ribosomal protein S16 (similar to RPS16B; RPS16A;)	142	N	0	[J]	-	1	1	2	1	1	1	1	no	no
401	orf_1962	25 kDa	3,17	0,95	2.1	3-phosphoglycerate kinase (similar to PGK1;)	216	N	0	[G]	-	1	2	1	1	0	1	1	no	no
423	orf_1924	14 kDa	3,17	0,95	2.1	hypothetical protein	123	N	0	-	-	2	0	0	0	0	0	0	no	yes
461	orf_920	88 kDa	3,17	0,95	2.1	Isoleucyl-tRNA synthetase (similar to ILS1;)	753	N	0	[J]	-	2	4	3	2	2	2	2	no	no
467	orf_437	45 kDa	3,17	0,95	2.1	Transcription initiation factor TFIID, subunit TAF6 (also component of histone acetyltransferase SAGA) (similar to TAF6;)	389	N	0	[K]	-	1	2	1	1	1	1	1	no	no
476	orf_2423	65 kDa	3,17	0,95	2.1	Predicted membrane protein	572	N	1	[S]	-	1	1	0	1	1	1	1	no	no
497	orf_371	14 kDa	3,17	0,95	2.1	Ferredoxin (similar to YAH1;)	124	N	0	[C]	-	1	2	1	0	0	1	1	no	no
505	orf_92	7 kDa	3,17	0,95	2.1	hypothetical protein	58	N	0	-	-	1	0	0	0	0	0	0	yes	no
411	orf_2063	81 kDa	1,06	2,85	2	Vesicle coat complex COPII, subunit SEC23 (similar to SEC23;)	703	N	0	[U]	-	3	6	4	3	3	3	3	no	no
418	orf_1456	58 kDa	2,11	1,90	2	Polyadenylate-binding protein (RRM superfamily) (similar to PES4; PAB1; MIP6;)	513	N	0	[AJ]	-	8	103	22	8	11	12	12	no	no
430	orf_1535	22 kDa	2,11	1,90	2	60S ribosomal protein L11 (similar to RPL11B; RPL11A;)	197	N	0	[J]	-	1	1	2	1	1	1	1	no	no
441	orf_232	23 kDa	2,11	1,90	2	GTPase Rab11/YPT3, small G protein superfamily (similar to YPT32; YPT31; YPT11;)	207	N	0	[U]	-	15	154	32	13	15	14	13	no	no
442	orf_78	19 kDa	2,11	1,90	2	Ubiquitin-protein ligase (similar to UBC5; UBC4; UBC13; PEX4;)	166	N	0	[O]	-	8	31	14	8	6	8	8	no	no
454	orf_2221	33 kDa	2,11	1,90	2	Predicted GTPase-activating protein (similar to GLO3;)	290	N	0	[T]	-	1	2	0	1	0	1	1	no	no
459	orf_2251	17 kDa	2,11	1,90	2	40S ribosomal protein S25 (similar to RPS25B; RPS25A;)	150	N	0	[J]	-	1	1	2	1	0	2	2	no	no
490	orf_504	29 kDa	2,11	1,90	2	SNARE protein Syntaxin 18/UFE1 (similar to UFE1;)	242	N	1	[U]	-	1	0	0	1	1	1	1	no	yes
496	orf_2554	14 kDa	2,11	1,90	2	Uridylate kinase/adenylate kinase (similar to URA6;)	125	N	0	[F]	-	1	8	4	1	2	2	2	no	no
502	orf_2588	8 kDa	2,11	1,90	2	Small Nuclear ribonucleoprotein splicing factor (similar to LSM7;)	71	N	0	[A]	-	11	18	15	1	4	13	14	no	no
504	orf_900	19 kDa	2,11	1,90	2	Uncharacterized conserved protein (similar to EDC3;)	167	N	0	[S]	-	1	2	1	0	0	0	0	no	no
508	orf_1656	34 kDa	2,11	1,90	2	Thioredoxin reductase (similar to TRR2; TRR1;)	317	N	0	[O]	-	1	0	2	1	1	1	1	no	no
509	orf_1907	21 kDa	2,11	1,90	2	Ca2+ sensor (EF-Hand superfamily) (similar to FRQ1;)	183	N	0	[T]	-	5	72	6	4	17	5	5	no	no
514	orf_1294	24 kDa	2,11	1,90	2	Arginyl-tRNA synthetase (similar to MSR1;)	209	N	0	[J]	-	1	0	0	0	0	0	0	yes	no
310	orf_374	24 kDa	3,17	0,00	1.6	60S ribosomal protein L13a (similar to RPL16B; RPL16A;)	209	N	0	[J]	-	1	2	2	1	1	1	1	no	no
486	orf_379	27 kDa	3,17	0,00	1.6	hypothetical protein	232	N	2	-	-	2	0	0	0	0	0	0	no	yes
493	orf_2102	16 kDa	3,17	0,00	1.6	dUTPase (similar to DUT1;)	151	N	0	[F]	-	2	1	1	1	6	2	2	no	no
503	orf_2822	14 kDa	3,17	0,00	1.6	60s ribosomal protein L18 (similar to RPL18B; RPL18A;)	128	N	0	[J]	-	1	1	2	1	1	1	1	no	no
506	orf_971	11 kDa	3,17	0,00	1.6	protein containing Synaptobrevin	90	N	1	-	-	1	6	2	1	1	1	1	no	no
519	orf_1745	14 kDa	3,17	0,00	1.6	hypothetical protein	125	Y	2	-	-	1	0	0	0	1	0	0	no	yes
245	orf_830	42 kDa	2,11	0,95	1.5	Molecular chaperone (DnaJ superfamily) (similar to YDJ1; XDJ1; SCJ1; APJ1;)	383	N	0	[O]	-	3	17	7	2	1	2	2	no	no
357	orf_74	14 kDa	2,11	0,95	1.5	40S ribosomal protein S13 (similar to RPS13;)	127	N	0	[J]	-	1	1	1	1	0	1	1	no	no
364	orf_1939	28 kDa	2,11	0,95	1.5	protein containing Nucleotide-binding, alpha-beta plait, RNA recognition motif domain	239	N	0	-	-	8	103	22	8	11	12	12	no	no
365	orf_997	13 kDa	2,11	0,95	1.5	protein containing EKC/KEOPS complex, subunit Pcc1	107	Y	1	-	-	1	0	0	0	0	0	0	yes	no
380	orf_1475	19 kDa	1,06	1,90	1.5	Class 2 transcription repressor NC2, alpha subunit (DRAP1) (similar to BUR6;)	166	N	0	[K]	-	1	0	0	0	0	0	0	yes	no
396	orf_1684	62 kDa	2,11	0,95	1.5	The Small Conductance Mechanosensitive Ion Channel (MscS) Family [1.A.24]	547	N	6	[M]	The Small Conductance Mechanosensitive Ion Channel (MscS) Family [1.A.24]	4	0	0	4	4	3	3	no	yes
419	orf_306	49 kDa	1,06	1,90	1.5	Cysteine desulfurase NFS1 (similar to NFS1;)	441	N	0	[E]	-	1	2	1	1	1	1	1	no	no
420	orf_23	23 kDa	2,11	0,95	1.5	RNA polymerase, 25-kDa subunit (common to polymerases I, II and III) (similar to RPB5;)	197	N	0	[K]	-	1	1	1	1	1	1	1	no	no
424	orf_576	117 kDa	1,06	1,90	1.5	Alanyl-tRNA synthetase (similar to ALA1;)	1039	N	0	[J]	-	1	2	1	0	1	1	1	no	no
429	orf_296	39 kDa	1,06	1,90	1.5	Ran GTPase-activating protein (similar to RNA1;)	346	N	0	[AYT]	-	1	6	1	1	1	1	1	no	no
435	orf_96	26 kDa	2,11	0,95	1.5	40S ribosomal protein S3A (similar to RPS1B; RPS1A;)	226	N	0	[J]	-	1	1	2	1	16	1	1	no	no
440	orf_1677	13 kDa	2,11	0,95	1.5	protein containing mRNA capping enzyme, beta subunit (similar to CTL1; CET1;)	115	N	0	no function	-	1	0	1	1	1	1	1	no	no
443	orf_1721	12 kDa	2,11	0,95	1.5	Transcription initiation factor IID subunit (similar to TAF13;)	103	N	0	[K]	-	1	1	1	0	1	1	1	no	no
444	orf_3054	39 kDa	2,11	0,95	1.5	Predicted GTPase-activating protein (similar to GLO3;)	338	N	0	[T]	-	1	0	4	1	2	1	1	no	no
445	orf_3057	60 kDa	1,06	1,90	1.5	Molecular chaperones mortalin/PBP74/GRP75, HSP70 superfamily (similar to SSQ1; ECM10;)	543	N	0	[O]	-	4	14	14	4	4	4	4	no	no
451	orf_1541	75 kDa	1,06	1,90	1.5	hypothetical protein	660	N	0	-	-	1	0	0	0	0	0	0	yes	no
463	orf_1154	29 kDa	1,06	1,90	1.5	SNARE protein YKT6, synaptobrevin/VAMP syperfamily (similar to YKT6;)	246	N	0	[U]	-	1	3	2	2	2	2	2	no	no
464	orf_510	56 kDa	1,06	1,90	1.5	Vesicle trafficking protein Sly1 (Sec1 family) (similar to SLY1;)	487	N	0	[U]	-	3	7	3	1	3	3	3	no	no
466	orf_1210	69 kDa	1,06	1,90	1.5	Phenylalanyl-tRNA synthetase beta subunit (similar to FRS1;)	614	N	0	[J]	-	1	1	1	1	1	1	1	no	no
474	orf_1998	10 kDa	2,11	0,95	1.5	Apoptosis-related protein/predicted DNA-binding protein	85	N	0	[D]	-	1	1	1	1	1	1	1	no	no
491	orf_1099	20 kDa	1,06	1,90	1.5	hypothetical protein	176	N	0	-	-	1	0	0	0	0	0	0	yes	no
494	orf_1108	28 kDa	1,06	1,90	1.5	hypothetical protein	233	Y	1	-	-	1	0	0	0	0	0	0	yes	no
495	orf_1894	38 kDa	1,06	1,90	1.5	FOG: RCC1 domain (similar to SRM1; FMP25; ATS1;)	356	N	0	[S]	-	1	7	1	1	1	1	1	no	no
499	orf_480	29 kDa	1,06	1,90	1.5	Phosphatidylinositol transfer protein	255	N	0	[IT]	-	1	3	0	1	1	1	1	no	no
507	orf_1425	40 kDa	2,11	0,95	1.5	Vacuolar H+-ATPase V1 sector, subunit C (similar to VMA5;)	339	N	0	[C]	-	1	2	1	1	0	1	1	no	no
510	orf_2424	65 kDa	1,06	1,90	1.5	Karyopherin (importin) alpha	571	N	0	[U]	-	1	11	2	1	1	1	1	no	no
511	orf_2578	22 kDa	2,11	0,95	1.5	Inosine triphosphate pyrophosphatase (similar to HAM1;)	186	N	0	[F]	-	2	1	1	1	0	2	2	no	no
517	orf_2911	15 kDa	1,06	1,90	1.5	hypothetical protein	125	N	0	-	-	1	0	0	1	0	1	1	no	yes
393	orf_963	55 kDa	2,11	0,00	1.1	The Major Facilitator Superfamily (MFS) [2.A.0]	481	N	9	-	The Major Facilitator Superfamily (MFS) [2.A.0]	4	1	0	1	7	2	2	no	no
473	orf_1285	20 kDa	2,11	0,00	1.1	LisH motif-containing protein (similar to GID8;)	174	N	0	[Z]	-	1	0	0	0	0	0	0	yes	no
484	orf_890	33 kDa	2,11	0,00	1.1	Endoplasmic reticulum membrane-associated oxidoreductin involved in disulfide bond formation (similar to ERO1;)	278	N	0	[OU]	-	2	2	1	1	1	1	1	no	no
488	orf_769	20 kDa	2,11	0,00	1.1	glucose-6-phosphate dehydrogenase	174	N	0	-	-	1	0	0	0	0	0	0	yes	no
492	orf_1407	17 kDa	2,11	0,00	1.1	VAMP-associated protein involved in inositol metabolism (similar to SCS22; SCS2;)	154	N	0	[U]	-	1	2	0	1	0	1	1	no	no
512	orf_3286	25 kDa	2,11	0,00	1.1	hypothetical protein	219	Y	1	-	-	1	0	0	1	2	1	1	no	yes
515	orf_1754	86 kDa	2,11	0,00	1.1	Karyopherin (importin) beta 1 (similar to KAP95;)	741	N	0	[YU]	-	1	0	0	0	0	0	0	yes	no
516	orf_961	65 kDa	2,11	0,00	1.1	RNA polymerase II transcription elongation factor DSIF/SUPT5H/SPT5 (similar to SPT5;)	579	N	0	[K]	-	1	1	1	1	1	1	1	no	no
518	orf_2254	19 kDa	2,11	0,00	1.1	Ubiquitin-protein ligase (similar to UBC5; UBC4; UBC13; PEX4;)	161	N	0	[O]	-	8	31	14	8	6	8	8	no	no
520	orf_1936	17 kDa	2,11	0,00	1.1	hypothetical protein	145	N	0	-	-	1	0	0	0	0	0	0	yes	no
469	orf_3120	18 kDa	0,00	1,90	1	protein containing Actin-binding, cofilin/tropomyosin type	156	N	0	-	-	1	5	2	1	1	1	1	no	no
* The category "Virulence factor" (VirFac) was added to include a functional category relevant for an intracellular parasite
**The PTP3 proteins from microsporidia did not form a family due to sequence similarity restricted to a short (30%) segment across these large proteins (>1000 residues). However Blast searches did identifiy 1 PTP3-like protein in each of the investigated species
