# Supplementary material for: The Genome of the Obligate Intracellular Parasite Trachipleistophora hominis: New Insights into Microsporidian Genome Dynamics and Reductive Evolution
Source: PLoS Pathog. 2012 Oct 25;8(10):e1002979. doi: 10.1371/journal.ppat.1002979 (PMC3486916; doi:10.1371/journal.ppat.1002979)
Supplement: Table S20 — Primers used in this study for screening DNA preparations. (XLS) [file ppat.1002979.s036.xls]

## Sheet: T20
Supplementary Table 20. Primers used for screening DNA preparations.
Target	Sequence 5'-3'	Product length (bp)	Reference
T. hominis IscS F	GGCGCGGAATTCGCAACTACACCGGTCGATCCTCGT		Goldberg et al. 2008 (Pubmed ID: 18311129)
T. hominis IscS R	GGGCCCGCGGCCGCACAGCTCGTCATCGTTGCCAAG	1046	Goldberg et al. 2008 (18311129)
18S rRNA O. cuniculus F	GACACGGACAGGATTGACAGATTGATA		This study
18S rRNA O. cuniculus F	GATAGTCAAGTTCGACCGTCTTCTCAGCG	535	This study
Cytochrome c O. cuniculus (mtDNA) F	CCTATTTGGAGCTTGAGCTGGGATGGTGGG		This study
Cytochrome c O. cuniculus (mtDNA) R	GGTTCTTCAAATGTATGGTATGGGGGAGGG	1400	This study
D-loop H. sapiens (mtDNA) F	TGGGTACCACCCAAGTATTGAC		Anderson et al. 1981 (7219534)
D-loop H. sapiens (mtDNA) R	GTTGATTGCTGTACTTGCTTGTAAG	150	Anderson et al. 1981 (7219534)
16S rRNA Bacteria fragment F	AGAGTTTGATCCTGGCTCAG		Weisburg et al. 1991 (1987160)
16S rRNA Bacteria fragment R	CCGTCAATTCCTTTRAGTTT	900	Weisburg et al. 1991 (1987160)
16S rRNA Bacteria full length F	AGAGTTTGATCMTGGCTCAG		Weisburg et al. 1991 (1987160)
16S rRNA Bacteria full length R	GGYTWCCTTGTTACGACTT	1450	Weisburg et al. 1991 (1987160)
